# Supplementary material for: Considerations on the Castrop formula for calculation of intraocular lens power
Source: PLoS One. 2021 Jun 2;16(6):e0252102. doi: 10.1371/journal.pone.0252102 (PMC8172026; doi:10.1371/journal.pone.0252102)
Supplement: S1 Dataset — (XLSX) [file pone.0252102.s001.xlsx]

## Sheet: Gesamtgruppe
eye	age	predSEsph	predSEcyl	predSE	PIOL	RCA1	RCA2	ACD	AL	LT
L	82	0	-1	-0.5	25	7.92	7.82	3.06	22.98	#N/A
R	69	-0.5	-0.75	-0.875	14.5	7.59	7.38	4	26	#N/A
L	76	0.5	0	0.5	25.5	7.58507	7.49399	2.15521	21.8588	5.79437
R	75	0.5	-0.5	0.25	21.5	7.76312	7.72422	3.51637	23.6268	4.60508
L	87	0.25	-0.5	0	21	7.70252	7.6481	2.75537	23.497	4.80706
L	71	0	-0.75	-0.375	20	8.34414	8.02892	3.64262	25.1289	4.05798
R	75	0	-1.5	-0.75	24.5	7.87194	7.67456	2.91543	22.8717	4.7374
L	78	0	-1	-0.5	22	8.03429	7.96607	3.22334	24.0319	4.16124
L	78	0.5	-0.25	0.375	19.5	8.13	8.02	3.12	24.42	#N/A
R	74	-0.25	-0.25	-0.375	19.5	7.32	7.32	4	23.38	#N/A
L	67	-0.5	-0.25	-0.625	24.5	7.6381	7.6381	3.61064	22.7553	4.25763
R	82	-0.5	0	-0.5	23.5	7.68	7.66	3	22.95	#N/A
L	77	0.75	-1	0.25	20.5	7.77	7.3	2.97	23.32	#N/A
L	75	0.5	-0.5	0.25	23	8.16	8	2.61	23.69	#N/A
L	77	-2	-0.5	-2.25	26	7.7	7.61	3.09	22.66	#N/A
L	90	0	-2.25	-1.125	26	8.48	8.11	2.54	23.5	#N/A
R	49	-0.5	-0.5	-0.75	9	7.8064	7.70349	2.96883	28.2134	4.27253
R	87	-0.25	0	-0.25	22	7.76	7.65	3	23.36	#N/A
R	73	0.25	0	0.25	21	7.46786	7.46786	3.57451	23.2139	4.04095
L	75	0	-1.5	-0.75	24.5	7.84	7.66	2.83	22.73	#N/A
L	81	0.75	-1.25	0.125	23	7.73	7.68	3.13	23.15	#N/A
R	76	0.5	0	0.5	25.5	7.47184	7.44614	2.16917	21.8315	5.82414
L	75	-0.5	0	-0.5	22	7.83	7.71	3.74	23.67	#N/A
L	77	0.75	-1.25	0.125	22.5	7.71	7.52	2.64	22.76	#N/A
L	66	-0.25	0	-0.25	21	7.8959	7.80919	3.6257	24.0656	3.9874
R	90	0.25	-1.25	-0.375	25	8.38361	8.00014	2.54997	23.5857	5.44053
L	85	-3.25	-1.5	-4	28	7.5	7.4	2.6	22.14	#N/A
L	78	-0.75	0	-0.75	24	7.53	7.46	2.52	22.3	#N/A
L	84	0	-1.25	-0.625	19	7.82881	7.74522	3.48033	24.4114	4.64123
R	67	-0.25	-0.75	-0.625	23.5	7.46	7.34	3	22.37	#N/A
R	85	-1	-0.75	-1.375	25	7.68536	7.5258	2.55993	22.2953	5.14503
R	66	-0.25	0	-0.25	21	7.94	7.94	4	24.18	#N/A
R	80	-0.75	-0.25	-0.875	25	7.95522	7.77718	2.5023	22.9781	4.88579
R	78	0.75	-0.5	0.5	20	7.99	7.93	3	24.42	#N/A
R	81	0	-1.25	-0.625	23.5	7.78	7.51	2	22.7	#N/A
L	73	-0.25	-0.25	-0.375	22.5	7.45478	7.3726	3.28235	22.6996	4.41181
R	61	-0.5	0	-0.5	16.5	7.74	7.71	3	25.04	#N/A
L	65	0	-0.5	-0.25	20.5	7.38424	7.23407	3.95036	23.1255	4.11276
L	83	0	-1.5	-0.75	24.5	7.57505	7.27529	3.01869	22.1268	4.56016
R	73	-0.5	0	-0.5	21	7.63705	7.54272	3.82099	23.5734	4.13557
L	81	-3	-0.5	-3.25	15.5	7.57444	7.48006	3.18822	26.0951	4.6396
L	78	0.25	-0.75	-0.125	20.5	7.67163	7.6294	3.11711	23.6194	4.51832
R	86	-0.25	-0.25	-0.375	19.5	7.77986	7.69883	2	23.942	4.94352
L	69	0	-1	-0.5	22.5	8.32262	7.98677	3.13867	24.1515	4.44674
R	59	-1.25	0	-1.25	21	7.81647	7.76869	3.72667	23.961	4.01863
R	78	0	-2	-1	27	8.44923	8.24379	2.81371	23.1075	4.93375
R	70	-0.25	-0.25	-0.375	15.5	7.76	7.7	3.17	25.2	#N/A
L	81	0.75	-1	0.25	19	8.06712	7.92174	2.79076	24.7751	5.22093
R	72	0.25	-0.5	0	20	7.39777	7.28486	3.11018	23.0952	4.79195
R	81	-1.75	-0.5	-2	15.5	7.58816	7.50791	3.24601	25.8628	4.68056
L	66	-0.25	-1	-0.75	26	7.30175	7.21622	2.77495	21.442	4.65612
L	75	0	-1.5	-0.75	20.5	7.31572	7.06978	3.28836	22.7902	4.76663
L	49	0.25	-1.25	-0.375	22	7.72741	7.5221	3.41208	23.2236	4.25901
R	65	0	-0.5	-0.25	20.5	7.30924	7.22834	3.55296	22.9939	4.66305
L	81	0	-1.25	-0.625	27	7.72136	7.651	2.10763	21.6582	5.29407
L	59	-0.75	-0.75	-1.125	21	7.83036	7.67464	3.80319	24.0476	3.98154
R	67	2.5	-4.5	0.25	19.5	7.39053	6.43365	3.33425	22.3482	3.86579
R	79	-0.25	-0.75	-0.625	23	7.66294	7.59578	3.04848	22.9226	4.43692
R	73	0	-0.5	-0.25	21	7.7366	7.58565	3.63719	23.7562	3.83656
R	75	-0.5	-0.5	-0.75	21.5	7.27662	7.06382	3.22817	22.4179	4.20302
L	71	-0.25	-0.5	-0.5	21	7.91132	7.81232	3.5047	24.0151	4.30534
L	75	0.25	-0.75	-0.125	20.5	7.88786	7.49792	3.3496	23.8876	4.26551
R	82	0	0	0	23.5	7.33759	7.15761	2.95923	22.0804	5.1154
L	78	0	-1	-0.5	26	8.47211	8.11418	2.83138	23.3352	4.90534
L	67	2.5	-3	1	18	7.48127	6.67371	3.38017	23.0712	4.13462
R	70	0	-0.5	-0.25	22	7.84417	7.67247	2.97594	23.5091	4.52337
R	76	-2	-0.5	-2.25	17.5	7.28511	7.24722	3.59492	24.5708	4.52925
L	76	-0.25	-0.5	-0.5	23	7.31651	7.21184	1.77047	21.8644	5.57226
L	73	0	-0.75	-0.375	20	7.77216	7.53562	3.57751	23.8808	4.16754
L	75	0.25	-1.25	-0.375	22.5	7.89834	7.80406	2.87012	23.4891	4.50626
R	74	-0.25	-0.75	-0.625	24	7.35963	7.35963	3.07741	22.1303	4.55002
L	66	0.25	-2.5	-1	21	7.93	7.65	3.28	24.06	#N/A
R	75	-0.25	-0.75	-0.625	21.5	7.8592	7.71788	3.30471	23.8035	4.39783
L	84	0	-0.75	-0.375	24.5	7.43741	7.26014	3.28685	22.4177	4.48462
R	77	0.75	-1.75	-0.125	19	7.33488	7.18122	3.10291	23.1733	4.17226
L	77	-0.5	-0.25	-0.625	23	7.70737	7.63118	3.60608	23.2199	4.18892
L	78	0	-0.5	-0.25	19.5	7.87076	7.77136	3.02539	24.3827	5.37981
R	75	-0.25	-0.25	-0.375	22.5	7.83214	7.7615	3.23042	23.4174	4.23801
L	79	-0.5	-3	-2	18	7.38652	6.95994	2.89822	24.0204	4.98288
R	85	-0.5	-0.5	-0.75	19.5	7.89455	7.78479	2.91278	24.3884	4.69265
L	87	-0.75	-0.5	-1	21.5	7.45952	7.27648	2.66654	22.7253	4.52113
L	83	-0.5	-1	-1	28	7.45162	7.3703	2.32765	21.2658	5.08769
L	74	-0.75	0	-0.75	24.5	7.49258	7.44532	3.05689	22.1232	4.67526
R	77	-0.5	-0.25	-0.625	23	7.67165	7.57506	2.40189	22.8455	4.86
L	74	0	-0.5	-0.25	17.5	7.4529	7.40063	3.40119	24.602	4.0065
L	77	-0.5	-0.5	-0.75	22.5	7.64123	7.57043	2.42961	22.9352	4.897
L	73	0	0	0	23	7.52724	7.46221	3.20466	22.7584	4.17406
L	75	-0.5	-0.25	-0.625	22.5	7.74543	7.62772	3.25266	23.2966	4.26964
R	63	-0.25	0	-0.25	23.5	7.75675	7.68329	3.2032	23.0915	4.48661
L	62	0.75	0	0.75	23	7.89	7.72	2.83	23.09	#N/A
R	77	-0.75	-0.5	-1	23	7.29821	7.1437	2.81833	22.0725	4.45765
R	80	0.5	-0.75	0.125	19.5	8.02063	7.86585	3.27575	24.5798	4.85999
R	59	-1.25	-1	-1.75	15.5	8.34313	8.06906	3.746	27.4261	3.88244
R	80	-2.25	-0.75	-2.625	24	8.10279	7.98284	2.70939	24.1481	4.1387
R	83	-0.25	0	-0.25	27	7.50939	7.39335	2.165	21.5142	5.50305
R	62	0.75	0	0.75	12	8.77082	8.45412	4.02878	29.2346	4.02726
L	71	0	-0.5	-0.25	22.5	7.90087	7.68836	3.16347	23.3799	4.28782
L	79	-0.75	-1.25	-1.375	18.5	7.65558	7.57574	2.92042	24.8822	4.9928
R	72	1.25	-2	0.25	23	7.59366	7.33496	3.42984	22.6217	4.51868
L	71	-0.25	-0.5	-0.5	15.5	7.17324	7.1139	3.46498	24.1865	4.6276
R	78	0.25	-0.5	0	27	7.66	7.55	2.22	21.51	#N/A
L	79	-0.25	-1	-0.75	20.5	7.59216	7.39579	2.81377	23.2246	4.49642
R	73	0	0	0	23	7.55615	7.48481	3.00424	22.8057	4.58509
R	57	0.5	0	0.5	18.5	7.82426	7.82426	3.95475	24.6022	4.45828
R	74	0	-0.75	-0.375	19.5	7.57058	7.53431	3.19746	23.7301	4.7902
R	68	0.25	-1	-0.25	21	8.12411	8.08999	3.48221	24.521	4.31938
L	80	-2	-0.75	-2.375	23	7.99261	7.99261	2.77134	24.2715	5.25654
L	77	-0.25	-0.75	-0.625	20.5	7.82854	7.74432	3.19957	23.9844	4.26683
R	81	0	-1.5	-0.75	28	7.99135	7.6292	2.87419	21.734	4.41779
R	71	0.5	-1.5	-0.25	22	7.90189	7.63093	3.11593	23.2749	4.27069
R	73	0	-1	-0.5	25	7.69545	7.47518	2.50937	22.0346	4.7394
L	84	0	-0.25	-0.125	22.5	8.02105	7.97123	2.78608	23.6948	4.44417
L	81	0.25	-1.25	-0.375	22.5	8.10538	7.79867	2.89472	23.5677	4.73692
L	72	1	-0.75	0.625	22.5	7.53717	7.37453	3.2651	22.5415	4.8097
R	80	-0.25	-0.75	-0.625	24.5	7.86615	7.60859	2.8227	22.5923	4.33362
L	87	0.25	-1.25	-0.375	24	7.63038	7.45452	3.0211	22.5391	4.86499
L	73	0	-0.75	-0.375	20.5	7.96449	7.76806	3.29603	24.1402	4.52958
R	80	0	0	0	20	7.26252	7.19413	3.22321	22.6867	4.67373
L	83	0	0	0	21	8	7.88	3.75	24.24	#N/A
L	80	0	-0.75	-0.375	20	8.0568	7.9495	3.38314	24.6406	4.74556
L	74	0	-0.5	-0.25	19	7.56328	7.56328	3.43071	23.9239	4.56772
R	77	0	-0.25	-0.125	20	7.7374	7.7374	3.10066	23.964	4.48087
L	81	0.25	-0.5	0	21.5	7.859	7.72679	3.0914	23.6263	4.29406
L	73	0.25	-1.25	-0.375	25.5	7.65466	7.4529	2.55567	21.9263	4.75678
L	80	-0.25	-0.5	-0.5	23	7.67046	7.60025	2.60521	22.758	4.93836
L	69	0.25	-0.5	0	20	7.45	7.24	3.17	23.01	#N/A
R	84	0	-0.75	-0.375	22	8.13442	7.99432	2.813	24.0629	4.28786
L	70	0.75	0	0.75	16.5	7.50805	7.43966	3.8894	24.2962	4.21943
R	83	0.5	-1	0	20.5	8	7.86	3.29	24.24	#N/A
R	81	-3	-0.75	-3.375	26	8.21039	7.9318	2.88426	23.7518	4.66862
R	66	-0.75	-0.25	-0.875	20.5	7.7121	7.64159	3.48623	23.6509	4.21726
L	80	0	0	0	21	7.32656	7.19398	3.227	22.4491	4.6282
L	78	0	-1.5	-0.75	24	7.91497	7.67218	2.76316	22.9725	5.5307
L	53	0	0	0	21.5	7.70773	7.6481	3.44764	23.3983	3.8155
L	72	0.5	-2	-0.5	22	8.03489	7.86956	2.94848	23.8081	4.43992
L	82	1	-0.25	0.875	23	7.37417	7.31873	3.20938	22.1568	4.78575
R	84	0.5	-0.75	0.125	25	7.61277	7.46155	3.60258	22.1503	4.07316
L	88	0	-1	-0.5	21.5	7.79421	7.624	3.45325	23.7604	5.22135
L	66	1.25	-2.25	0.125	18.5	7.57139	7.16749	3.03463	23.4083	5.3714
L	68	-0.5	-1.75	-1.375	14.5	8.288	8.02192	3.28504	27.5773	4.48855
R	69	-0.75	0	-0.75	25.5	7.84	7.78	3.19	22.53	#N/A
R	77	1	-2	0	19.5	7.3748	7.09266	3.21202	22.8879	4.55289
L	77	0	0	0	23	7.81619	7.81619	2.58549	23.2608	5.34247
R	61	-1.75	-0.5	-2	20	7.87154	7.81119	3.21331	25.1259	3.94812
L	79	0.25	-1	-0.25	21.5	7.79579	7.44945	3.11708	23.3027	4.66055
L	76	-0.25	-1	-0.75	23	7.49292	7.35495	2.91355	22.3327	4.5206
R	74	0.25	-1.25	-0.375	18.5	7.34	7.12	3.47	23.2	#N/A
R	52	-1.5	-1.25	-2.125	21.5	7.83845	7.74176	3.98378	24.694	2.8749
L	72	1	-0.5	0.75	22.5	8.08649	7.95427	3.00828	23.7986	5.1443
L	57	-1	-0.75	-1.375	22.5	7.20398	7.04796	3.21383	22.297	3.90033
L	79	-0.75	-0.5	-1	18.5	7.70836	7.6174	3.46596	24.4512	4.14808
R	70	0	-1	-0.5	24.5	7.83448	7.61348	2.75975	22.6489	4.5376
R	75	0.5	-0.75	0.125	22.5	8.02482	7.93898	2.88595	23.6407	4.60397
L	74	1.25	-1.25	0.625	23.5	7.4682	7.26459	2.88683	22.0461	4.99762
L	78	0.25	-0.5	0	21.5	7.49617	7.29811	2.72157	22.6426	5.14851
R	74	1.25	-0.75	0.875	22	7.84935	7.74245	3.39768	23.5674	4.56392
L	78	0.5	-2	-0.5	22.5	8.49	7.97	3.12	24.27	#N/A
R	79	-0.5	-1.25	-1.125	22.5	7.57116	7.35179	2.85719	23.0859	4.52731
R	88	1.5	-2.25	0.375	21	7.81683	7.54146	3.42727	23.6709	5.17092
L	69	-1.25	0	-1.25	25.5	7.84853	7.84853	2.86073	22.6645	4.5863
L	70	0	-2	-1	24.5	7.80619	7.69662	2.56262	22.6211	4.81017
R	79	0.5	-0.5	0.25	21.5	7.6072	7.55698	3.06129	23.4379	4.72231
R	78	0.75	-1	0.25	18	7.99	7.83	3.41	24.84	#N/A
L	74	1	-1	0.5	18	7.35	7.06	3.61	23.18	#N/A
R	49	1.5	-0.75	1.125	20	7.83	7.53	3.24	23.91	#N/A
R	76	1.5	-2.5	0.25	23.5	7.8629	7.57332	2.90764	22.8985	4.66528
L	96	0.75	-2	-0.25	22	7.83709	7.66396	2.97423	23.3376	5.05165
L	73	-0.75	-0.5	-1	24	8.54198	8.39976	2.76087	24.265	4.914
L	55	0	-1.25	-0.625	12.5	7.60147	7.41271	3.16327	25.7334	4.49209
R	66	1	-2	0	19.5	7.63239	7.36526	2.96851	23.4787	5.29221
R	79	-1.25	-0.75	-1.625	17	7.53881	7.2952	3.13761	24.9988	4.42794
R	78	1	-0.5	0.75	22	7.76392	7.66218	2.3249	23.0681	5.59065
R	70	-0.25	-1	-0.75	20.5	7.46101	7.44047	3.16961	23.4299	4.29606
L	52	0	0	0	21	7.8298	7.73748	3.81673	23.8058	3.54756
R	72	0.5	0	0.5	20.5	7.41493	7.1453	3.14694	22.7221	4.47876
R	79	0.5	-0.25	0.375	21.5	7.8784	7.78161	3.77775	23.6642	4.4455
R	62	0	-0.5	-0.25	21	8.1144	8.00489	3.2315	24.4269	4.35931
R	68	-2.5	-0.75	-2.875	14.5	7.87817	7.70715	3.70133	27.0755	4.30123
R	79	0.25	-0.25	0.125	18.5	7.67655	7.56044	3.5554	24.1829	4.0853
R	96	1.75	-2.75	0.375	21.5	7.87363	7.48194	3.07802	23.3224	4.99156
L	78	-0.25	-0.5	-0.5	21	7.58333	7.42832	2.96982	23.0678	4.38047
L	74	0.5	-0.75	0.125	19.5	7.73876	7.69155	3.00303	23.9851	4.76579
L	78	-0.75	-1.25	-1.375	20.5	7.64054	7.36022	3.31585	24.0219	4.75719
L	74	0.75	-1	0.25	22	7.87029	7.57185	3.37957	23.297	4.52343
L	79	1	-1.5	0.25	18	7.6017	7.25585	3.02876	23.7981	4.74583
L	70	-0.5	-0.25	-0.625	20	7.47645	7.36972	3.07158	23.2072	4.44875
L	72	0.5	0	0.5	20	7.28968	7.16913	3.2629	22.7417	4.31698
L	68	-3	-0.75	-3.375	14	7.84784	7.76816	3.6931	27.3498	4.37882
L	69	-1.75	-0.5	-2	26	7.55461	7.46264	2.77925	22.2687	4.56892
L	87	0	-1.25	-0.625	22.5	7.90131	7.85882	2.65545	23.5167	4.8582
L	76	1.25	-3.75	-0.625	23	7.87819	7.46243	2.93298	23.1025	5.15104
R	76	-0.25	-0.75	-0.625	22	7.70221	7.57045	2.91141	23.0715	3.91228
R	74	0	-0.5	-0.25	23	7.76318	7.60252	3.15207	22.9223	4.40514
R	77	0	0	0	22	7.76244	7.59223	3.01257	23.1485	4.5292
L	77	-0.5	-1	-1	23.5	7.60067	7.40691	3.3492	22.5462	4.1639
R	78	1	-2	0	23	7.69065	7.30222	3.29907	22.7094	4.36618
R	86	0.25	-1.5	-0.5	21.5	8.09916	7.82931	2.9168	23.9942	4.1878
L	58	-0.5	-0.75	-0.875	28	8.03699	7.85832	3.00841	22.2642	4.60275
R	57	0.5	-0.5	0.25	20.5	7.69175	7.53446	3.36914	23.417	3.5656
L	79	-0.5	-2.25	-1.625	23	7.52078	7.29043	2.92464	23.0306	4.82449
R	82	0.5	-1.25	-0.125	22	7.42519	7.21311	2.9089	22.3178	4.5796
L	84	0.5	-1	0	24	7.52038	7.39595	3.37874	22.2172	4.39377
L	70	0	-1	-0.5	22.5	7.62608	7.53808	3.30724	22.9213	4.39858
L	81	0	-0.25	-0.125	19.5	8.03127	7.92451	3.13052	24.6452	4.62886
R	75	0.5	-1	0	23.5	8.00409	7.86332	2.81738	23.2883	5.43979
L	77	0.5	-0.5	0.25	20	7.6935	7.5903	2.67958	23.6914	5.99647
L	77	-1	0	-1	21	8.29984	8.23019	2.94493	24.7406	4.45891
L	80	0.25	-0.75	-0.125	18.5	7.84587	7.65768	3.24486	24.5026	4.61427
R	77	0	-0.25	-0.125	21.5	7.8276	7.62898	2.87767	23.5673	4.82463
L	67	0.75	-1.25	0.125	21	7.89487	7.52872	3.08746	23.5882	4.62577
L	65	0.25	-0.25	0.125	25	7.44092	7.40754	3.20953	21.8414	4.31145
L	80	-2.5	-0.5	-2.75	21.5	7.84	7.39	2.83	23.64	4.7857
R	69	-1.75	0	-1.75	26	7.52864	7.48248	2.73977	22.1308	1.19307
R	82	0	-1.25	-0.625	23	8.12222	8.03489	3.42685	23.7846	4.08393
L	63	1.25	-0.5	1	10.5	6.84964	6.80058	3.41769	24.5048	3.88888
L	79	0.5	-0.25	0.375	21.5	7.85642	7.85642	3.66385	23.7636	4.72602
R	73	0	-0.75	-0.375	25	8.01551	7.89646	3.38626	22.9446	4.23113
L	27	1	-1.75	0.125	25.5	7.81564	7.43468	3.05457	22.1821	4.34942
R	52	-0.5	-0.25	-0.625	22	7.89962	7.79196	3.74798	23.7673	3.71052
L	86	0.5	-1.5	-0.25	22.5	8.17443	7.91871	2.6082	23.8038	5.15497
R	72	0.5	-1	0	19	7.34436	7.16912	3.49808	23.0951	3.89717
R	80	0.75	-0.25	0.625	19.5	7.48514	7.42596	3.3541	23.4137	4.7893
R	78	0.25	-0.75	-0.125	21	7.57917	7.57917	3.18632	23.2826	4.19548
L	86	0	-0.5	-0.25	20.5	7.56516	7.49153	2.94933	23.2626	4.35034
R	70	0.75	-0.75	0.375	22.5	7.61932	7.59421	3.33039	22.9587	4.3607
L	75	0.25	-1	-0.25	24	8.07622	7.96675	2.86166	23.4223	5.48012
R	80	0.75	-0.75	0.375	18	7.76664	7.62517	3.27969	24.5584	4.55125
R	71	-0.5	0	-0.5	24.5	7.64287	7.50678	2.88855	22.338	4.92858
L	62	-0.5	-0.25	-0.625	27	8.12655	8.06153	2.58415	22.6777	4.9661
R	63	3.25	-2.75	1.875	12.5	7.322	6.78684	3.34715	24.584	3.90274
R	60	-2.5	-1.25	-3.125	19.5	8.08928	7.90436	2.305	25.6554	4.78571
R	66	-1	-0.25	-1.125	22.5	8.25721	8.16327	2.87677	24.2496	3.89674
R	27	1	-2.75	-0.375	26	7.91433	7.26611	3.02034	21.9888	4.40916
L	77	0	0	0	20.5	7.82147	7.69407	2.92681	23.7249	5.04378
R	65	0.5	-0.75	0.125	24.5	7.48701	7.41388	3.27152	22.01	4.42069
L	72	0.5	-0.75	0.125	18	7.2842	7.13168	3.55557	23.3036	3.81976
L	82	0	-0.25	-0.125	24	7.29178	7.18098	2.7597	21.6258	4.57564
L	78	0	-0.75	-0.375	20.5	7.5787	7.55449	2.92381	23.4064	5.00133
R	66	-2	-0.75	-2.375	10	7.71965	7.56212	3.34765	28.4754	4.33115
R	76	0.25	-1	-0.25	23	7.98042	7.9202	2.68268	23.4445	4.64263
R	77	-0.5	0	-0.5	21.5	7.74217	7.68253	3.39763	23.5355	3.98646
R	75	1.75	-2.25	0.625	21	8.03582	7.75271	3.10209	23.9871	4.6798
L	66	0	-1	-0.5	22	8.21684	7.99344	2.78881	24.1456	3.97686
R	73	0.25	-1	-0.25	27	7.73688	7.54476	2.62647	21.769	4.46349
L	70	0.25	-2	-0.75	24.5	8.09764	8.09764	2.77853	23.3956	4.30046
R	84	-1.25	-1.5	-2	23.5	7.86072	7.71041	3.79012	23.9064	4.30408
L	71	0.5	-0.5	0.25	23.5	7.599	7.43437	2.84958	22.4066	5.07428
L	66	-0.25	-0.25	-0.375	20	7.57235	7.53887	3.68043	23.6244	3.43234
R	73	2.25	-3	0.75	20	7.92359	7.37066	3.52504	23.664	4.65789
L	76	1.25	-1	0.75	21	7.61189	7.52667	3.12943	23.2002	4.72685
R	82	1	-0.5	0.75	23	8.00703	7.87453	2.94513	23.485	5.20898
L	73	-1.5	0	-1.5	22.5	8.19	8.09	3.14	24.13	#N/A
L	80	0.25	-0.75	-0.125	20	7.50971	7.42362	3.3828	23.4013	4.80947
R	79	-1.5	-0.5	-1.75	19	7.49085	7.39959	3.30431	24.1226	4.54431
R	68	-0.5	-1.75	-1.375	23	8.04528	7.73213	3.45628	23.7573	3.87963
R	77	-0.5	-0.5	-0.75	29	7.72608	7.43789	2.44027	21.1282	4.66972
R	70	0.75	-1.25	0.125	21.5	7.56496	7.46817	2.79087	22.9318	4.58692
R	83	0	-1	-0.5	24	8.09161	7.84996	2.79638	23.3132	4.82562
R	76	1	-1	0.5	13.5	6.90728	6.84083	3.50617	23.5786	4.74334
R	82	0	-0.75	-0.375	23.5	7.25308	7.13212	2.80101	21.7164	4.57448
R	73	0.25	-1	-0.25	20	7.88638	7.52643	3.2933	23.8724	4.49259
R	62	0	-0.5	-0.25	24.5	7.75362	7.59036	2.23667	22.5105	5.48531
L	60	0	-0.5	-0.25	19.5	8.0574	7.99062	3.98069	24.9139	3.79215
L	70	0.25	-0.75	-0.125	22.5	7.68467	7.62495	3.27172	23.0664	4.59166
L	80	-1.25	-2	-2.25	10	8.10277	7.58926	3.50334	29.1263	4.76051
R	70	-2.25	-1.25	-2.875	15.5	7.50327	7.43991	3.63685	25.7772	3.92991
L	80	0.75	0	0.75	25	7.32289	7.27669	2.59051	21.5523	4.99047
L	74	0.25	-1	-0.25	19.5	7.76312	7.59472	3.60742	24.0719	4.34421
L	87	0.5	-2.5	-0.75	18.5	7.69341	7.48873	3.31559	24.693	4.5849
R	79	0.75	-0.75	0.375	18.5	7.04799	6.94171	2.97845	22.5721	4.52881
L	84	-1.25	-1.25	-1.875	23.5	7.88545	7.67553	3.80163	23.8526	4.35808
L	72	-0.25	-0.5	-0.5	19.5	7.35374	7.25619	3.04657	23.1174	4.41216
L	71	-0.75	-0.25	-0.875	25.5	8.35175	8.12347	3.1766	23.5442	4.57406
L	76	0	-3	-1.5	15	8.10376	7.70288	3.02794	26.8988	5.06974
R	66	-0.25	-0.5	-0.5	21	7.7777	7.67564	3.57889	23.6315	3.51963
R	76	0	-0.25	-0.125	22	7.74662	7.65242	3.16535	23.344	4.63485
R	83	0.25	-0.5	0	20.5	7.72841	7.69248	3.20818	23.6816	4.46371
L	63	-1	-1.25	-1.625	23.5	8.0443	7.88244	2.48994	23.934	4.99106
R	76	0	-0.25	-0.125	21.5	7.69412	7.58664	2.84506	23.1906	4.6233
R	80	0.25	-0.75	-0.125	25	8.16231	8.08053	2.88834	23.2121	4.95052
R	83	0.5	-1	0	20	7.83285	7.58778	3.28078	23.9671	4.19655
R	78	0.5	-1	0	19.5	7.49157	7.46214	3.46527	23.5716	4.2881
L	74	-1.75	-1.5	-2.5	17	7.80808	7.50963	3.91958	25.5742	4.02089
L	78	0.25	-1	-0.25	22.5	7.49	7.45	2.94	22.58	#N/A
L	67	0	-1	-0.5	21.5	7.40485	7.34571	3.01677	22.7256	4.46177
L	76	0	-0.25	-0.125	22	8.00316	7.90313	2.75681	23.6704	4.6012
R	61	0.5	-2	-0.5	14	8.24901	7.75294	3.30624	26.5397	4.16831
L	70	-2.5	-1.75	-3.375	19.5	7.79533	7.57358	2.98702	24.6898	4.53602
R	77	1.25	-1.5	0.5	21.5	7.35446	7.25301	3.24477	22.4969	4.34914
L	83	0.75	-1.5	0	24	8.01189	7.82393	2.83188	23.1018	4.88164
L	75	1.5	-2	0.5	20.5	8.07565	7.84254	2.97779	24.1507	5.18395
R	61	0	-1.25	-0.625	20.5	8.12826	7.89523	3.7369	24.6237	3.86816
L	82	0.75	-0.5	0.5	22.5	7.90037	7.7446	2.95789	23.3842	5.31334
R	79	0.5	0	0.5	20	7.61994	7.47863	2.86323	23.431	4.28033
L	77	-0.5	-0.5	-0.75	28	7.68936	7.49031	2.4532	21.3559	4.61814
R	74	0	0	0	21	8.03885	7.85254	3.41865	24.1465	4.15613
R	70	0.25	-0.25	0.125	22	7.70575	7.66042	3.29113	23.2955	4.13815
R	74	0.5	-0.75	0.125	17.5	7.72428	7.64612	3.85663	24.7706	3.98111
R	56	0.25	-0.25	0.125	18.5	7.92312	7.89762	3.45461	24.8268	3.86519
L	76	1	-1	0.5	22	7.73997	7.56374	2.82725	23.1221	5.28012
L	71	0.25	-1	-0.25	20.5	7.85954	7.75028	3.33672	24.0759	4.40255
L	83	0.5	-1.25	-0.125	20.5	7.87081	7.63266	3.15797	23.8291	4.88065
R	87	-0.75	-2	-1.75	19	7.71632	7.44717	3.21939	24.8362	4.79683
L	63	0.25	-1.25	-0.375	25	7.88372	7.77975	2.69728	22.6914	4.72124
L	74	0.5	-1	0	17.5	7.22304	7.10154	3.87353	23.4784	4.27314
L	69	0.75	-1	0.25	23	7.92553	7.51728	3.25987	23.0575	4.68287
R	72	-0.25	-0.25	-0.375	20	7.38449	7.34402	3.09999	23.1206	4.13597
L	77	1.25	-2.25	0.125	19.5	7.29548	7.17129	3.36186	22.8061	4.26555
L	72	0.75	-0.25	0.625	18.5	7.46125	7.38821	3.37564	23.6619	4.3878
L	94	0.5	-1	0	21	7.50314	7.3224	3.62201	23.0016	4.30906
R	71	-0.75	-0.25	-0.875	25	8.38281	8.11287	3.15053	23.5604	4.4255
R	85	0.75	-1	0.25	24	8.12288	7.73146	2.88988	22.9272	4.57108
L	76	1.25	-1	0.75	27	7.59581	7.31753	2.10757	21.1625	5.34046
R	71	0.5	-1.75	-0.375	23.5	8.06093	7.71934	3.29412	23.4264	4.24438
L	76	1.5	-3	0	25	7.62072	7.1688	3.59294	21.9476	3.93823
L	74	0.5	-1	0	21.5	8.01727	7.8553	3.36083	24.0738	4.24863
R	63	-0.5	0	-0.5	25	7.91279	7.78589	2.69028	22.7366	4.69247
R	80	1	-1.25	0.375	20.5	8.04152	7.86168	3.01426	24.321	5.07342
R	75	-0.25	-0.75	-0.625	23.5	8.01529	7.86698	2.7644	23.4047	4.79723
R	82	0.5	-1.25	-0.125	22.5	7.44246	7.32361	2.84546	22.4355	4.66672
L	67	0	0	0	28	7.84414	7.62892	3.38832	21.7347	4.23792
L	73	0	-0.75	-0.375	20	7.78065	7.66245	3.33416	23.9002	4.52136
R	53	-0.25	0	-0.25	21	7.82	7.8	3.37	23.96	#N/A
R	76	0.5	-1.25	-0.125	23	7.31535	7.13233	3.58601	22.0555	3.99656
R	79	-0.25	0	-0.25	23	8.02238	7.93852	2.88084	23.6398	5.06452
L	69	-1.5	-0.75	-1.875	20	8.09943	7.97984	3.33651	25.3961	4.70949
R	67	-0.5	-1	-1	22.5	7.46512	7.34041	2.75378	22.4544	4.67349
R	72	0.25	0	0.25	18	7.48173	7.43708	3.41971	23.936	4.1902
L	74	0.25	-0.75	-0.125	22.5	8.0779	7.88526	3.44577	23.8462	4.62822
R	73	-2	-1.25	-2.625	18.5	7.32454	7.23688	2.95396	24.0849	4.49716
L	78	-0.25	-0.75	-0.625	23.5	7.54313	7.41578	2.61895	22.385	5.2793
L	76	0	-0.75	-0.375	16.5	7.20975	6.87603	3.40909	23.3913	4.54779
L	79	-0.75	-1.75	-1.625	26	8.4679	7.93571	2.64104	23.028	5.2721
R	69	0.25	-1	-0.25	18.5	7.22	7.09	3.54	23	#N/A
L	84	0	0	0	25.5	7.31	7.23	2.42	21.39	#N/A
L	66	-0.5	-0.5	-0.75	24	7.86514	7.74694	3.11956	22.9553	4.47125
R	74	-1	-2.25	-2.125	22	7.58554	7.52598	2.79609	22.9514	4.99359
R	86	0.75	-0.5	0.5	19.5	7.59454	7.44087	3.04465	23.5147	4.37061
R	70	-2	-1	-2.5	17.5	7.55826	7.34307	3.21815	25.227	4.50172
L	82	0	-0.75	-0.375	23	7.51417	7.44906	2.97995	22.4626	4.62104
R	67	0.75	-0.5	0.5	27	7.78839	7.58829	3.41727	21.8165	4.208
R	79	0	0	0	24.5	8.11531	8.01742	2.88104	23.2952	5.25003
L	79	0	0	0	23	8.08095	7.99502	2.79092	23.7556	5.03619
R	69	-2	0	-2	20.5	8.10264	8.02808	3.2658	25.2839	4.70473
L	70	0	-1.5	-0.75	18.5	7.73677	7.42424	2.5273	23.9964	4.70085
R	71	0.5	-2	-0.5	17	7.70739	7.26993	3.64199	24.3433	3.96998
L	90	1.5	-1	1	21	7.4856	7.45269	2.77633	22.8499	5.23474
L	73	-1.75	-0.75	-2.125	19	7.35153	7.17623	2.88661	23.8806	4.61902
L	78	-2	-0.5	-2.25	21.5	7.68673	7.64764	3.12931	24.0999	4.46801
L	73	-0.5	-0.5	-0.75	25.5	7.94667	7.92225	2.95471	22.7842	4.64637
L	74	-0.5	-0.5	-0.75	22	7.63363	7.56011	2.92825	22.982	4.81603
R	66	-3.25	-1	-3.75	16	9.2649	9.1925	4.03496	32.3516	4.20258
L	74	0.75	-1	0.25	20.5	7.40565	7.22212	2.4863	22.6725	5.11018
R	76	0	-0.75	-0.375	19.5	7.72226	7.58771	3.05124	23.9065	4.51295
L	75	0.25	-0.5	0	23	7.57094	7.45445	2.9473	22.493	4.79734
L	81	1.25	-2.5	0	22	7.98939	7.61112	3.45104	23.5183	4.25371
R	69	1	-3	-0.5	26	8.17484	7.31663	3.17275	22.4955	4.6095
R	82	1.5	-3.5	-0.25	21	8.40288	7.53464	2.96826	24.1425	4.73759
R	61	-0.25	-0.75	-0.625	18.5	8.2399	8.08965	3.21149	25.436	4.53325
L	64	0.25	-0.5	0	21.5	7.79894	7.69456	3.31575	23.5285	4.77328
L	61	-2.5	-0.5	-2.75	16	8.03295	7.92105	2.27717	26.7791	5.25266
L	80	0.5	-1	0	20.5	7.98691	7.84616	3.06326	24.2803	5.1882
R	70	-0.25	-0.5	-0.5	19.5	7.70486	7.5129	2.56718	23.8115	4.63608
L	66	-1.75	-1	-2.25	16	8.06238	7.90241	3.68519	27.1449	4.20833
L	82	0	-0.5	-0.25	22.5	8.02296	8.02296	3.35067	23.9197	4.51038
R	68	-0.75	-1.25	-1.375	25	7.45601	7.24587	3.39336	21.7103	4.0924
R	71	-0.25	-1.5	-1	19.5	8.2359	7.89697	3.02029	25.0223	4.62506
R	74	0.75	-0.75	0.375	22	7.26151	7.23568	3.5166	22.3189	4.03514
L	86	0.75	-1.25	0.125	19.5	7.64592	7.46651	3.07815	23.6317	5.14786
L	79	-0.25	-0.5	-0.5	19.5	7.9989	7.91541	3.46158	24.6627	4.55028
L	80	0.5	-0.75	0.125	21	7.68735	7.63855	3.50468	23.5319	4.27846
R	73	0.25	-0.5	0	21	7.80683	7.68138	3.2505	23.7406	4.62525
R	78	0.5	-1.5	-0.25	24.5	7.72633	7.6006	2.77332	22.4946	4.65488
R	83	0	-1	-0.5	18.5	7.78992	7.64306	3.40745	24.3378	4.22923
R	71	0.75	-0.75	0.375	20.5	8.04536	7.85415	3.27106	24.2065	4.58626
L	61	-0.25	-2	-1.25	18.5	8.2155	7.94583	3.23034	25.2786	4.56407
R	64	0.5	-0.75	0.125	21.5	7.72693	7.66681	3.36734	23.4237	4.71097
R	73	0.25	-0.75	-0.125	20	7.81198	7.73185	3.22166	24.0064	4.60961
R	74	0.5	-1	0	21	7.43264	7.29562	2.48389	22.7088	5.03706
L	76	0	-0.75	-0.375	20.5	7.73323	7.6928	2.98984	23.7654	4.54476
L	68	-0.75	0	-0.75	20.5	7.98277	7.89824	3.27359	24.2858	3.84302
R	64	1	-1.25	0.375	20	7.70407	7.64851	3.47168	23.7775	4.00034
R	75	0	0	0	21.5	7.75767	7.44739	2.83038	23.0802	4.93737
R	74	-0.75	0	-0.75	18	8.03	7.96	3.57	25.29	#N/A
R	74	0.5	-0.75	0.125	22	7.6025	7.51213	2.77077	22.9	5.18691
L	81	0	-0.5	-0.25	24.5	7.45007	7.45007	2.9358	22.1318	5.02728
L	89	0	-0.5	-0.25	23.5	7.49993	7.47377	2.75569	22.2931	4.93395
R	80	0.5	-1.25	-0.125	22	7.90259	7.70106	3.31125	23.4937	4.50561
L	64	-1.25	-0.25	-1.375	26	7.44733	7.3999	2.93636	21.8219	4.19399
L	74	0.5	-0.25	0.375	21	7.44509	7.34487	2.78294	22.8587	5.1759
R	79	0.5	-1	0	21.5	8.09562	7.8692	3.22864	24.0111	4.30774
L	74	0.75	-1	0.25	21	7.67563	7.62889	2.70211	23.3645	4.88141
L	74	0.75	-0.5	0.5	22	7.28706	7.21712	3.52474	22.2558	4.30581
L	82	0.25	-2	-0.75	15	7.9	7.59	3.54	25.71	#N/A
L	78	0.25	-0.25	0.125	24	7.66864	7.54053	2.74332	22.5213	4.76268
R	66	-2.25	0	-2.25	18	7.57161	7.53426	3.79569	24.8699	3.86798
R	79	-0.75	-0.75	-1.125	21.5	8.32233	8.10319	3.48849	24.745	4.26961
L	70	0.5	-0.75	0.125	20.5	7.64941	7.57531	3.67046	23.6663	4.65919
L	48	0.75	-1.25	0.125	20	7.85641	7.57239	3.40107	23.9708	4.49968
R	74	0	-1	-0.5	24	7.77	7.47	2.95	22.39	#N/A
R	91	0.25	-1	-0.25	19	7.69	7.51	3.08	23.87	#N/A
R	82	-0.25	-2	-1.25	20.5	7.3637	7.19081	2.87268	23.0405	4.45795
L	75	-0.25	-0.25	-0.375	21	7.59175	7.47992	3.23588	23.2835	1.39154
R	77	-0.25	-0.75	-0.625	22	7.55163	7.35094	2.68974	22.7451	4.95287
R	65	-2.5	-0.5	-2.75	22	7.37303	7.31688	3.71116	23.528	3.36638
R	73	-0.25	-0.25	-0.375	19	8.11487	7.98434	3.6689	25.0707	3.87219
L	72	1.25	-0.5	1	22.5	7.26995	7.23559	2.48755	21.9744	5.0884
L	71	0	-0.75	-0.375	18.5	7.74596	7.59225	2.9134	24.2008	4.94555
L	69	-0.25	-0.5	-0.5	21.5	7.39	7.18	3.37	22.51	#N/A
R	89	0.25	-0.5	0	22.5	7.44418	7.26302	2.09785	22.2858	5.29937
R	75	1.5	-0.5	1.25	22	7.35091	7.1899	2.84186	22.233	4.8798
L	51	-1	0	-1	17	7.83731	7.80204	3.55435	25.3742	4.02128
L	76	-0.75	-0.25	-0.875	21.5	7.69716	7.49297	2.84457	23.1344	4.80131
R	68	0	-0.25	-0.125	23	7.53866	7.49668	3.32421	22.5971	3.57376
R	69	-0.25	-0.5	-0.5	20.5	7.99382	7.94066	2.99909	24.3006	4.19212
L	78	-0.25	-0.25	-0.375	23	7.5741	7.48294	3.10324	22.7454	4.57793
R	76	0	-1	-0.5	23.5	8.11648	8.06271	2.86527	23.751	4.45739
R	89	0.5	-1	0	23.5	7.48196	7.2636	2.60456	22.1224	4.92545
R	70	0.75	-0.5	0.5	20	7.65012	7.53751	3.56025	23.7177	4.70358
L	77	-0.25	-0.5	-0.5	22	7.44404	7.36546	2.6372	22.6078	5.03081
R	72	0.5	-0.25	0.375	23.5	7.38709	7.29633	2.42846	21.9587	5.03553
L	91	0.25	-1	-0.25	21	7.74	7.45	3.01	23.4	#N/A
R	80	0.25	-0.5	0	25.5	7.42936	7.21387	2.5828	21.5144	5.06103
L	75	0	-1	-0.5	22.5	7.44183	7.22884	2.99195	22.3803	4.75556
R	76	-0.25	-0.25	-0.375	22.5	7.75726	7.61201	2.9453	23.0987	4.66846
R	71	0.5	-1.25	-0.125	19	7.83846	7.63959	2.86131	24.2444	4.87843
L	76	0.25	-1.25	-0.375	23.5	8.06972	7.99629	2.87778	23.5359	4.96257
L	78	0.25	-0.75	-0.125	24.5	7.67873	7.67873	2.67073	22.4081	4.6832
L	74	-0.25	-0.5	-0.5	24	7.58	7.43	3.1	22.32	#N/A
R	78	0.5	-0.75	0.125	24.5	7.7206	7.65708	2.65091	22.3456	4.69477
R	81	0	-0.25	-0.125	23.5	7.27156	7.23535	3.14935	21.9133	4.29084
L	61	0.5	-0.25	0.375	20	7.72668	7.70119	3.79793	23.919	4.06782
L	81	0	-1	-0.5	24	7.89944	7.79932	2.69799	22.9844	5.15961
R	75	0.75	-0.5	0.5	21	7.62047	7.57217	3.219	23.2758	4.32709
L	77	-0.25	-0.25	-0.375	23.5	8.09559	8.0399	2.42977	23.6851	4.72538
L	69	-0.25	-1.25	-0.875	23.5	7.82695	7.65977	2.7219	22.9949	5.06145
L	88	-0.5	-0.75	-0.875	23	8.01194	7.85991	3.41747	23.5994	4.27487
R	78	-0.5	-0.5	-0.75	23	7.59085	7.56328	3.1118	22.7911	4.27908
R	68	0.25	-0.75	-0.125	22	7.73186	7.60248	3.2336	23.2703	4.56961
L	73	0	-0.25	-0.125	22	7.43343	7.43343	3.04373	22.709	4.56079
L	78	0.25	-1.5	-0.5	21.5	7.64027	7.43227	3.33643	23.2529	4.17488
R	73	-2.5	-1	-3	23	8.02801	7.78026	3.15019	24.3872	3.80421
R	86	0.25	-0.5	0	26	7.57206	7.39842	2.23091	21.6206	4.94594
R	76	-2	-1	-2.5	20	7.96307	7.78067	3.3603	25.1691	4.61302
R	85	0.25	-0.25	0.125	19.5	7.3355	7.26603	3.53332	23.1865	4.44869
R	69	-0.5	-1	-1	21	7.92923	7.68714	3.1999	23.901	3.79239
R	85	-0.25	-0.75	-0.625	25	7.57547	7.43841	2.97451	22.2349	4.36358
R	68	-0.25	0	-0.25	20	7.30916	7.24078	3.4634	22.8482	3.84773
L	81	0	-0.5	-0.25	24	7.38246	7.25277	3.04688	21.8902	4.64245
R	78	0.5	-2	-0.5	22	7.65	7.15	2.6	22.66	#N/A
R	85	0	0	0	18.5	8.15	8.06	3.23	25.36	#N/A
R	72	0.5	-0.5	0.25	21.5	7.38	7.3	3.59	22.59	#N/A
L	52	-1.5	-2	-2.5	17	8.06	7.61	3.4	26.18	#N/A
R	69	-0.25	-1.25	-0.875	23.5	7.91916	7.72911	2.97592	23.1435	4.59301
R	65	-1	-1.5	-1.75	21	8.17	7.68	3.07	24.14	#N/A
L	76	-0.75	-0.25	-0.875	22.5	7.6687	7.53378	2.55036	22.9195	5.39631
R	72	0	-0.75	-0.375	21.5	7.85586	7.76412	3.40415	23.7146	4.18115
R	68	-0.25	-0.75	-0.625	24.5	7.69	7.44	3.38	22.32	#N/A
R	73	-0.25	0	-0.25	21.5	7.47054	7.47054	3.09036	22.9207	4.37997
R	78	0.25	-1.5	-0.5	22	7.69652	7.53442	3.10306	23.1528	4.59885
R	70	0	-0.25	-0.125	20.5	7.43544	7.40879	3.46349	23.1114	4.19497
L	73	0.25	-0.5	0	22	7.9949	7.88988	3.11854	23.7929	4.75242
L	83	0	-0.5	-0.25	18	7.71858	7.68631	3.36625	24.5128	4.31733
L	71	0	-0.5	-0.25	21	7.34193	7.28518	3.01671	22.7278	5.01163
R	86	1	-1.75	0.125	22	7.77783	7.48241	2.87673	22.9715	4.4923
L	78	0.75	-0.5	0.5	23.5	7.67668	7.55299	3.25107	22.7314	4.70021
R	59	0.75	-0.5	0.5	18.5	7.5435	7.50868	3.31818	23.8428	4.90138
R	74	0.5	-1.25	-0.125	20.5	7.5915	7.32316	2.84583	23.0099	4.98876
R	64	-0.25	-0.25	-0.375	18	7.66636	7.56929	3.1888	24.2889	4.28599
L	65	0.25	0	0.25	21.5	7.38163	7.31677	3.17432	22.5357	4.47628
R	81	0	-0.75	-0.375	23.5	7.89277	7.8469	2.64343	23.117	5.06822
L	78	0.5	-2	-0.5	23	7.73	7.29	2.66	22.54	#N/A
L	78	-0.25	-1.75	-1.125	21	7.89052	7.6548	3.09994	23.8669	4.60385
R	89	-0.75	-2.25	-1.875	28	7.80742	7.50059	2.85355	22.2749	5.19551
L	79	0.5	-1	0	21	7.36167	7.20866	3.09299	22.535	4.30471
R	67	0.25	-0.5	0	19	7.78887	7.60817	3.45196	24.2756	3.93282
L	77	-0.5	0	-0.5	22.5	7.65202	7.60912	3.54993	23.0119	4.53018
L	72	-0.25	-0.25	-0.375	21	7.79278	7.73953	3.37988	23.7346	4.19715
R	75	0.25	-0.5	0	22.5	7.69	7.54	3.27	22.97	#N/A
R	71	0.25	-0.5	0	21	7.77488	7.67564	3.64995	23.6972	3.49253
L	68	0	0	0	21.5	7.56131	7.56131	3.15553	23.0877	4.64067
L	71	0	0	0	29	7.54426	7.42827	3.08923	20.8965	4.34886
L	68	0.25	-0.25	0.125	22.5	7.89414	7.82681	4.00043	23.5556	3.84583
L	70	0	-1	-0.5	21	7.44947	7.30111	3.55401	23.0092	4.04986
R	70	0.25	-2.25	-0.875	24.5	7.78459	7.4663	3.60444	22.6472	4.12016
R	71	0	-0.5	-0.25	21	7.36403	7.29619	3.10634	22.7208	4.98379
R	88	0.25	-0.25	0.125	22.5	7.91128	7.78114	3.17683	23.4279	4.44012
L	80	0.75	-1	0.25	20.5	7.72076	7.68687	3.41603	23.8034	4.41453
L	69	-0.25	-0.75	-0.625	21	7.77799	7.61436	3.14397	23.4768	3.93647
R	74	0.75	-2.5	-0.5	19	7.4932	7.03402	2.91522	23.2393	4.79775
L	80	-1.5	-0.5	-1.75	17.5	7.56283	7.51596	3.32793	25.1518	4.65327
L	77	0	-0.75	-0.375	22	7.59385	7.51692	2.8773	22.9408	4.81574
R	78	0.5	-1.5	-0.25	21	7.81357	7.57107	3.11389	23.6196	4.6228
R	79	-0.25	0	-0.25	22	7.53058	7.4788	3.06031	22.8572	4.15053
L	78	0.5	-0.5	0.25	20.5	7.88005	7.85136	3.45938	24.1631	5.07354
L	67	0	0	0	18.5	7.74973	7.58566	3.20419	24.1953	4.41369
L	64	-0.25	0	-0.25	18.5	7.64292	7.5714	3.29489	24.167	4.17365
L	79	-1	0	-1	30	7.84213	7.73273	2.42016	21.2887	4.64743
L	75	0.5	-0.75	0.125	22.5	7.66	7.52	3.24	22.89	#N/A
L	71	0.5	-0.75	0.125	22	7.84103	7.74121	3.56467	23.5966	3.70746
R	81	-0.25	-0.25	-0.375	21	7.42935	7.36842	2.62386	22.8661	5.00929
R	71	1.75	-0.5	1.5	21.5	7.64378	7.60657	2.59566	23.1682	5.23635
L	70	0.5	-0.75	0.125	23.5	7.74845	7.74845	2.9763	22.8681	4.08696
R	72	-0.75	0	-0.75	23	7.48281	7.32699	2.97606	22.4086	4.13601
L	70	0.75	-1.75	-0.125	24	7.72491	7.49924	3.36486	22.5989	4.58257
R	77	0	-1	-0.5	23.5	7.66455	7.50681	2.87248	22.6944	4.90001
R	79	-0.75	-0.75	-1.125	29	7.76348	7.64057	2.40074	21.4153	4.56604
R	75	0.25	-1.25	-0.375	20.5	7.42	7.25	2.96	22.9	#N/A
R	70	0.5	-0.75	0.125	25	7.18	7.09	2.81	21.19	#N/A
L	74	0.75	-1	0.25	19	7.33988	7.28275	2.86234	23.1682	4.88865
R	80	-1.5	-0.75	-1.875	18	7.62729	7.48186	3.29765	25.0181	4.70187
R	71	-0.5	-0.25	-0.625	21	7.81417	7.68916	3.44345	23.8961	4.39306
R	68	-0.25	0	-0.25	23	7.8742	7.74446	3.85306	23.3829	4.05544
L	66	-0.5	-0.5	-0.75	24.5	8.26722	8.23363	2.85682	23.722	4.65968
L	82	0	0	0	25.5	7.30652	7.20124	2.09554	21.19	4.79981
L	71	1.25	-2.25	0.125	20.5	7.57916	7.25776	2.79806	23.0043	4.41574
L	51	-1.25	-1	-1.75	20.5	7.67273	7.46618	2.96475	24.5462	4.0853
L	81	0	-0.5	-0.25	21.5	7.56599	7.4449	2.50382	22.932	5.20589
R	68	-0.25	-0.5	-0.5	20	7.62585	7.42675	2.51727	23.4655	4.70983
R	69	-1	-0.5	-1.25	26	7.5311	7.46191	2.11689	21.657	5.10195
R	61	-2.25	-0.5	-2.5	16.5	8.08313	7.99816	3.77081	27.1323	4.15471
L	77	-0.25	-1.25	-0.875	20	7.27764	7.09834	3.07093	22.8217	4.35727
R	81	0.75	-0.75	0.375	24	7.89344	7.89344	2.67231	23.0231	5.06121
L	72	-0.75	-0.5	-1	23	7.50369	7.31555	2.87018	22.4188	4.41243
R	75	-0.75	0	-0.75	21.5	7.28	7.21	3.08	22.41	#N/A
R	74	-0.5	-0.25	-0.625	25	7.87	7.78	2.55	22.7	#N/A
L	70	0.5	-1	0	24	7.15	7.09	2.83	21.41	#N/A
R	70	-2.5	-0.75	-2.875	24	7.40993	7.24377	2.75245	22.6318	3.87048
R	63	0.5	-0.25	0.375	22	7.71889	7.62896	3.99797	23.3755	3.89111
L	79	0.75	-1.5	0	21.5	7.56405	7.4873	2.87863	22.9766	4.82951
R	71	1.25	-1.75	0.375	20	7.55078	7.27011	2.89254	23.0999	4.67909
R	82	0.25	-0.75	-0.125	19	7.52602	7.37022	3.28788	23.6697	4.87841
L	66	-1.75	-1.75	-2.625	18	8.12362	7.74502	3.80696	26.1608	4.12829
R	68	-3	-0.5	-3.25	17.5	7.86924	7.76302	3.41911	25.9204	4.03175
L	74	-0.75	-0.5	-1	25.5	7.79	7.7	2.54	22.56	#N/A
L	81	0.25	-0.5	0	24.5	7.90551	7.88104	2.77657	22.9881	5.09988
L	71	0.75	-0.75	0.375	19.5	7.7202	7.64363	3.07544	23.9788	5.11103
R	63	-2.25	0	-2.25	24	7.74894	7.66822	3.24123	23.4294	4.26519
L	70	-3.5	0	-3.5	25	7.44686	7.38249	2.79938	22.6663	3.82555
L	74	0	0	0	20.5	7.7	7.47	3.4	23.52	#N/A
R	71	-0.25	0	-0.25	19.5	7.54343	7.45465	3.48099	23.5516	4.57416
R	78	0	-1	-0.5	22	7.96162	7.63757	2.5123	23.6581	4.56342
R	82	0.25	-0.5	0	25	7.30418	7.21703	2.24861	21.4227	4.81433
R	67	0.75	-1	0.25	22.5	7.23033	7.15436	3.00354	21.9914	4.83723
L	76	0.5	-0.5	0.25	20	7.34803	7.22595	3.04082	22.8291	5.09869
R	79	0.5	-0.5	0.25	21	7.62766	7.40859	2.61178	23.037	5.32808
R	79	0	0	0	21	7.52664	7.43858	2.91934	23.0654	4.8854
R	73	0	-0.5	-0.25	22	7.92111	7.89136	3.13379	23.6831	4.62206
L	61	-2.75	0	-2.75	17	8.06655	7.91488	3.8143	26.7751	4.02129
L	83	1.5	-1	1	19.5	7.8886	7.44283	2.0428	23.3029	5.61336
R	75	-0.75	-0.25	-0.875	20	7.75484	7.70729	2.77002	23.9753	4.81377
R	82	0.75	-1	0.25	20	7.84185	7.71393	3.15842	24.0788	4.99088
R	88	0.75	-0.75	0.375	22.5	7.48727	7.45957	3.32614	22.7627	4.35889
R	53	1.25	-0.75	0.875	23	7.34116	7.27693	3.3444	22.1818	4.70338
L	67	-0.5	0	-0.5	23.5	7.62445	7.51353	2.63674	22.5617	4.74663
R	56	-2.25	-0.5	-2.5	10.5	7.37564	7.18547	3.59079	26.6818	4.10911
R	71	0.5	-1	0	20	7.81523	7.71398	3.04389	24.1023	5.07688
R	66	0.75	-0.25	0.625	21	7.54569	7.49404	3.37295	23.1802	4.4131
L	68	-1.25	-0.75	-1.625	15	7.90987	7.7249	3.31985	25.99	3.96347
R	80	-0.25	-0.75	-0.625	23	8.08105	7.99855	3.14175	23.7678	4.42391
R	78	1	-1.5	0.25	18.5	7.97792	7.69405	2.96622	24.5391	4.6251
R	77	0.75	-0.5	0.5	21	7.48006	7.39831	3.96784	23.071	3.69229
L	55	-2.25	0	-2.25	20.5	8.38061	8.18115	3.01213	25.4307	4.22491
L	58	-0.25	-0.5	-0.5	22.5	8.09	7.91	3.51	23.91	#N/A
R	76	1.25	-2	0.25	18	7.63971	7.37725	3.39884	24.0734	4.87405
L	79	0	0	0	22	7.57621	7.44235	2.75727	22.8393	4.91584
R	73	0	0	0	25.5	7.55601	7.44659	2.66595	21.8888	5.02888
L	68	-1.75	-0.5	-2	17.5	7.6433	7.58714	3.15534	25.409	4.65052
R	79	0.75	-0.75	0.375	21	7.78519	7.6925	3.20417	23.7216	4.84156
L	75	-0.75	-0.25	-0.875	20.5	7.77621	7.69539	2.76063	23.8627	4.82772
L	83	-0.5	-0.5	-0.75	23	7.77373	7.6475	2.71543	23.0864	4.47286
L	88	0.75	0	0.75	22	7.44002	7.36622	3.18586	22.6627	4.60415
L	79	0.75	-0.75	0.375	19	7.66382	7.54979	4.35462	24.0784	3.66822
L	82	0.5	-1	0	20	7.64058	7.49034	2.90713	23.5633	4.86508
R	92	-1	-2	-2	26	8.21199	7.84731	2.86983	23.1809	4.43408
R	73	0	-0.25	-0.125	18.5	7.84114	7.81739	3.63593	24.6837	4.01385
L	56	-2.75	-0.5	-3	11	7.41835	7.26129	3.61025	26.9801	4.07877
R	71	-0.25	-0.75	-0.625	24	8.01125	7.89484	3.19974	23.4518	4.51014
R	76	0.25	-0.25	0.125	22.5	7.47326	7.344	2.9326	22.4725	5.14346
L	97	-2	-1.75	-2.875	23	7.63788	7.48465	2.79318	23.537	5.13177
L	53	0.75	-0.75	0.375	22	7.31133	7.20176	3.35982	22.36	4.66549
L	77	0.75	0	0.75	21.5	7.54905	7.45992	3.80231	22.9727	4.00572
R	58	-0.5	0	-0.5	22.5	8	7.93	3.41	23.74	#N/A
R	71	0	0	0	19	7.94	7.79	3.55	24.61	#N/A
L	73	0	0	0	24.5	7.46282	7.35206	2.75472	21.8921	4.9352
R	68	-2.25	-0.5	-2.5	17	7.75022	7.65781	3.24986	25.8069	4.67406
L	59	-0.5	-0.75	-0.875	16	8.56792	8.43008	4.16533	28.6158	3.52438
R	78	-0.25	-0.75	-0.625	22	7.87702	7.72434	3.27319	23.7399	4.52478
L	63	-2	-1	-2.5	20.5	7.53891	7.26096	2.9069	23.9497	4.18668
L	73	0	-0.5	-0.25	22	7.84065	7.66884	3.13959	23.4775	4.67815
L	85	-3	-1	-3.5	25	7.44228	7.37486	2.70973	22.4119	5.36384
L	77	-0.5	-1.5	-1.25	18.5	7.47226	7.30849	3.21898	24.174	4.83568
L	78	0.5	-1.25	-0.125	18.5	7.75532	7.71039	3.48827	24.3859	4.46671
R	75	0.5	-0.5	0.25	19.5	8.07039	7.93123	3.3262	24.7239	4.66804
L	82	0	-0.25	-0.125	19	7.69359	7.54074	3.61209	24.0055	4.57142
R	78	0.5	-0.75	0.125	19.5	7.6782	7.47027	3.8104	23.7949	3.92481
R	81	1	-1.5	0.25	21.5	7.48836	7.30965	3.49369	22.8309	4.28656
L	73	0	-0.5	-0.25	18.5	7.81083	7.78001	3.58185	24.5353	4.08739
L	78	0.5	-1.5	-0.25	21	7.82392	7.6199	3.31044	23.7576	4.5061
L	81	1.25	-1.25	0.625	26	7.52637	7.44408	3.06449	21.6807	3.89199
L	69	-2.25	-0.75	-2.625	24.5	8.00876	7.7587	2.80824	23.725	4.05549
R	77	0.75	-1.5	0	22.5	7.61144	7.34273	3.28054	22.692	4.56885
R	71	1	-0.5	0.75	17	7.64066	7.48747	3.54132	24.4779	4.43428
R	60	-0.25	-0.5	-0.5	23	7.6481	7.46165	3.09009	22.7904	4.0254
L	47	0	-1	-0.5	22.5	7.87229	7.74791	3.22252	23.5394	4.12157
R	81	-0.25	-1.75	-1.125	24.5	7.49989	7.41612	3.0472	22.0803	3.86247
L	70	-0.5	-1.5	-1.25	30	7.64839	7.59701	1.80441	20.8882	5.06057
L	80	0.5	-3	-1	22.5	8.11412	7.5795	3.07185	23.4552	4.50816
R	72	1	-1.25	0.375	13	7.69242	7.45706	3.55146	25.7296	1.50317
R	85	0.75	-1	0.25	22.5	7.47	7.41	3.02	22.55	#N/A
R	60	-3.25	-0.5	-3.5	25	8.34097	8.23374	2.88317	24.7409	4.91523
L	72	-0.25	-0.25	-0.375	23	7.61776	7.51839	2.88406	22.6956	3.84248
R	83	1.25	-0.75	0.875	21	7.8886	7.44283	2.0428	23.3029	5.61336
R	73	-1	-0.5	-1.25	22.5	7.82768	7.61481	3.26492	23.2679	4.10207
R	73	0.25	-0.5	0	22	7.91806	7.70072	2.6623	23.4754	4.49204
R	75	-2.5	-1.25	-3.125	20	7.665	7.57205	3.16321	24.8306	3.34473
L	79	0.75	-1	0.25	21	7.53029	7.29606	3.07632	22.7766	4.99141
L	51	0	-1.5	-0.75	26	7.84257	7.58567	3.54292	22.2718	4.33602
R	69	0.5	-1.25	-0.125	22	7.56318	7.37931	3.62622	22.7922	4.24634
L	84	0.5	-0.25	0.375	23.5	7.19377	7.15343	2.97353	21.7156	4.51924
R	80	0.25	-0.75	-0.125	18.5	8.18324	8.06397	3.64285	25.4023	4.60261
R	80	1.5	-1.5	0.75	21	7.91901	7.66413	3.38753	23.9897	4.7106
R	67	0.25	-2	-0.75	18	7.68735	7.31623	3.47602	24.302	4.54463
R	59	-0.25	0	-0.25	22	7.58784	7.58784	2.92891	23.0428	4.41868
L	74	1	-1.25	0.375	19	7.37603	7.23804	3.88855	23.3039	4.19368
R	65	-0.5	-0.5	-0.75	23.5	8.07345	8.00073	3.25297	23.6024	3.88456
L	55	-2.5	-0.5	-2.75	25	8.04824	7.91736	3.23476	23.585	3.57331
L	61	0.5	0	0.5	15.5	7.63359	7.47139	4.07449	24.8659	3.84244
L	67	1	-0.5	0.75	21	7.5886	7.49645	2.56674	23.1731	5.07009
L	72	-2.25	-1	-2.75	12.5	7.65566	7.48487	3.70793	27.2133	4.78855
R	80	0	-0.5	-0.25	24	7.87056	7.76178	2.57376	22.9558	5.11811
L	81	0.25	-1.75	-0.625	28	7.58683	7.44006	2.60766	21.2016	5.18856
R	72	0	-0.75	-0.375	23	7.6986	7.57112	2.95356	22.7978	3.8134
L	81	0.75	-1	0.25	18	8.15414	8.03797	3.66976	25.3681	4.61401
R	72	-0.75	-1	-1.25	23	7.61112	7.42933	2.98706	22.5242	4.75342
R	75	0	-0.5	-0.25	20.5	7.37076	7.37076	3.68325	23.0599	3.64334
R	79	0.25	-1	-0.25	21	8.13198	7.98407	3.11528	24.4285	4.39993
L	78	0.75	-0.25	0.625	21	7.76223	7.71401	3.54735	23.7493	4.37748
L	85	0	-1.25	-0.625	20.5	7.74482	7.62246	3.38577	23.7038	4.7572
R	70	0	-0.25	-0.125	24.5	7.89707	7.76887	2.61459	22.8021	5.27699
L	75	0	-0.25	-0.125	21.5	7.34885	7.34885	3.18084	22.6064	4.62569
R	74	0.5	-0.75	0.125	24	7.46256	7.29273	2.42778	21.9373	4.88087
L	60	-0.75	-0.25	-0.875	25	8.11057	8.01149	3.19581	23.1916	4.45884
L	85	0.25	-0.25	0.125	23.5	7.36782	7.28379	3.22687	22.0796	4.16848
R	84	-0.5	0	-0.5	24	7.27215	7.20438	2.94857	21.6644	4.31978
R	74	0	-0.25	-0.125	22	7.5976	7.55076	2.94707	23.0299	4.8343
R	69	2.25	-0.5	2	22.5	8.27415	7.93796	3.27434	23.95	4.34248
R	73	0.5	-1.25	-0.125	24	7.88821	7.65721	2.8544	22.8495	4.84449
L	59	-0.25	-0.25	-0.375	24.5	7.80946	7.77682	3.20494	22.9217	4.2253
L	59	-0.25	-0.5	-0.5	22	7.65882	7.5196	2.8421	23.0724	4.55407
L	85	0.75	-0.5	0.5	18.5	7.26015	7.19763	3.2379	22.9918	4.80416
R	74	0.5	-0.75	0.125	19	7.40029	7.3265	3.95644	23.4775	4.15847
L	65	-1.25	-0.5	-1.5	24.5	8.07979	8.03389	3.24298	23.4389	3.82299
L	74	0.5	-0.5	0.25	22	7.82102	7.76358	3.26292	23.5191	4.50388
L	92	-1.5	-1.5	-2.25	23	7.7756	7.59451	3.14787	23.7147	4.47911
L	67	0.25	-1.75	-0.625	17	7.58394	7.26404	3.66234	24.5587	4.18821
R	75	0.5	-0.25	0.375	23.5	7.84	7.74	3.1	23.09	#N/A
L	70	-0.75	0	-0.75	23	7.88	7.52	3.44	22.96	#N/A
R	78	-0.75	-3	-2.25	18.5	8.10014	7.59241	3.53453	25.6697	4.24722
R	75	1.25	-0.5	1	22.5	7.43147	7.38321	2.32859	22.4141	5.20233
R	81	0.25	-0.5	0	18.5	7.69033	7.69033	3.45959	24.4019	4.42789
R	77	-0.25	-0.25	-0.375	20.5	7.47056	7.39245	3.44568	23.0993	3.91336
R	75	-1.5	-1.25	-2.125	22	7.50934	7.30312	3.31569	23.3541	4.06304
L	82	0.25	-0.75	-0.125	21.5	7.87235	7.69044	2.72753	23.5793	4.8929
R	58	-1.75	-1	-2.25	21	7.89866	7.59365	2.97573	24.4182	4.66022
L	79	-0.25	-0.5	-0.5	21	8.0575	8.01588	3.2059	24.4126	4.21235
R	74	0.25	-1	-0.25	21.5	7.47018	7.26332	3.33501	22.8586	4.42869
R	72	-2.5	-3	-4	28.5	8.45389	7.83745	2.36866	23.2338	5.32106
L	73	0.5	-1	0	22	7.64432	7.49765	2.82264	23.0058	4.91102
L	69	-0.25	-0.75	-0.625	24	7.62996	7.51572	3.24492	22.5474	4.16076
R	80	0.25	-1	-0.25	23.5	8.06211	7.87794	3.348	23.4538	4.33781
R	76	0	-1.25	-0.625	22.5	7.79679	7.73	2.8495	23.3287	4.60985
R	76	0.5	-0.75	0.125	20	7.50843	7.45756	3.48091	23.458	4.13917
L	80	-0.5	0	-0.5	18	7.76244	7.66634	3.23122	24.4764	4.29311
R	82	0.75	-3.75	-1.125	17.5	7.75778	7.06937	3.16724	24.0233	4.39904
R	79	1	-1.75	0.125	21	7.98302	7.73394	3.46362	24.0461	4.95998
L	79	1.75	-1.5	1	18.5	7.68223	7.51647	3.43246	24.0146	4.79488
L	80	0.25	-1.25	-0.375	24	7.88664	7.75605	2.52704	22.9139	5.11855
L	77	-0.75	-0.75	-1.125	25.5	8.41577	8.15315	2.40442	23.3956	5.46519
L	74	0	-0.5	-0.25	24.5	7.55842	7.42359	2.42337	22.0265	4.98008
R	81	1.25	-1.25	0.625	30	7.6471	7.42782	2.45293	20.7895	5.22733
L	77	0	-1.25	-0.625	21	7.50623	7.32553	3.4758	23.0764	3.98007
L	75	-0.25	-0.75	-0.625	22	7.94947	7.80594	3.03182	23.6773	4.86517
L	78	0.5	-1.25	-0.125	18.5	7.87217	7.5847	2.92183	24.3018	4.40242
R	61	-0.25	0	-0.25	16.5	7.71445	7.64964	4.20748	24.973	3.63463
L	70	0.25	0	0.25	24	7.80492	7.70573	2.60784	22.7834	5.28672
R	79	0.5	-1	0	22	7.46903	7.36662	3.03412	22.6194	5.03333
R	85	0	-0.25	-0.125	24.5	7.38362	7.34878	3.0729	22.0296	4.41789
R	80	0.75	-1	0.25	20	8.1087	7.92174	3.15368	24.5445	4.96394
L	82	0.25	-1	-0.25	23.5	7.78312	7.64081	2.79832	22.8799	4.88056
R	82	0.25	-0.75	-0.125	21	7.74661	7.67588	2.72939	23.5377	4.86298
R	69	-0.25	-0.75	-0.625	23.5	7.64943	7.5542	3.19371	22.5935	4.37037
R	74	0.25	0	0.25	22.5	7.90277	7.74642	3.06138	23.4556	4.78128
L	62	-0.5	-0.5	-0.75	22	7.60009	7.45146	2.90258	22.8878	4.50974
L	79	0.5	-1.75	-0.375	21.5	8.08312	7.861	3.42946	24.1791	4.93899
R	71	0	-0.25	-0.125	21	8.13536	8.09301	3.46334	24.5054	4.6282
L	68	0	-0.25	-0.125	22	7.81424	7.72126	2.97354	23.4205	4.6558
L	75	1.5	-1.75	0.625	24.5	7.6853	7.48665	2.39377	22.2797	5.09592
R	66	0.25	-0.5	0	22.5	7.84301	7.75766	3.14248	23.4613	4.24228
L	81	0	-0.5	-0.25	19	7.69421	7.60172	3.3418	24.0863	4.81181
R	79	0.5	-0.5	0.25	20.5	7.8282	7.80149	3.09154	24.0032	4.62835
L	80	0	-1.25	-0.625	23.5	8.0264	7.84297	3.26324	23.3813	4.44125
L	58	-2.5	-0.5	-2.75	21	7.7313	7.56278	3.05481	24.4216	4.54156
L	76	0.75	-0.75	0.375	20	7.45817	7.33177	3.45596	23.2633	4.08281
L	74	-1.75	-1.75	-2.625	23.5	7.56092	7.36882	3.1623	23.2146	4.64592
L	80	0	-1.5	-0.75	20.5	7.96014	7.82275	3.07861	24.14	4.93348
R	67	0.25	-0.25	0.125	19	7.53392	7.50254	3.61202	23.6851	4.43123
R	77	-0.75	0	-0.75	24	8.3065	8.18677	2.35965	23.7484	5.45149
L	78	-0.25	0	-0.25	23.5	7.63939	7.58087	3.42686	22.6356	4.46444
L	79	0.5	-0.5	0.25	21.5	8.01396	7.97073	3.59152	24.1227	4.79684
R	76	-0.25	-0.75	-0.625	22	7.68	7.55	2.81	23.18	#N/A
L	77	-1.75	-1.5	-2.5	20	7.71814	7.45913	3.52166	24.5559	4.60994
L	74	0.25	-0.75	-0.125	23.5	7.4563	7.39003	3.17261	22.2992	4.42532
L	67	0.25	-0.75	-0.125	19	7.53039	7.44538	3.4963	23.6322	4.40363
L	77	0	-0.75	-0.375	23.5	7.84701	7.55433	2.78747	22.7584	4.95533
L	81	0	-1	-0.5	22.5	7.44504	7.36695	3.19704	22.596	3.98221
R	74	-0.25	-1.5	-1	19.5	7.81	7.57	3.42	24.3	#N/A
L	74	0.25	-1	-0.25	21	7.49805	7.32273	3.31839	22.9691	4.48231
R	59	-0.25	0	-0.25	23.5	7.5	7.45	3.31	22.41	#N/A
R	82	0.5	0	0.5	21	7.76	7.7	2.99	23.6	#N/A
L	71	0.5	0	0.5	21	8.13744	8.09962	3.46543	24.5485	4.65494
R	70	0.25	-1.25	-0.375	22.5	7.52396	7.4189	3.28338	22.6405	4.01026
R	70	-0.25	-0.25	-0.375	22	7.96522	7.82462	3.10883	23.7085	4.5181
L	79	0.5	-1.5	-0.25	20.5	7.92541	7.81538	3.17957	24.1619	4.51467
R	75	-0.25	-1	-0.75	22.5	7.91015	7.63421	3.05264	23.4356	4.71816
R	77	-0.25	-0.5	-0.5	24	7.73657	7.59305	2.57346	22.6497	5.09927
L	73	0	-1.5	-0.75	21	7.65151	7.40644	3.14479	23.2271	4.20003
R	81	0	-1.25	-0.625	23	7.50406	7.38522	3.00231	22.5027	4.42508
L	80	0.5	-1.25	-0.125	19.5	7.68477	7.62045	3.76364	23.9453	4.17673
L	77	-0.25	-0.25	-0.375	21	7.74411	7.70385	3.36735	23.6795	4.51108
L	74	-0.5	-2	-1.5	20	7.83	7.66	3.28	24.59	#N/A
R	81	-0.25	-1.5	-1	24	8.33291	8.01995	2.85919	23.782	4.55926
L	78	-0.5	0	-0.5	23.5	7.70918	7.68022	2.68183	22.8859	4.9375
R	73	-0.5	0	-0.5	25.5	7.92284	7.80217	3.10919	22.5894	3.97313
L	61	-0.25	0	-0.25	22	7.87344	7.75207	3.0658	23.4412	4.47638
R	77	-1	-1	-1.5	18.5	7.64065	7.46888	3.61619	24.5432	4.48183
L	87	0.5	-2	-0.5	21.5	7.5678	7.35329	3.25476	22.9121	4.71927
R	74	0.5	-0.5	0.25	23.5	7.57073	7.51401	3.05375	22.539	4.87466
R	83	0.25	-1.25	-0.375	24	7.67507	7.45777	2.84915	22.4397	4.63493
L	62	0	-1	-0.5	21	7.8671	7.72949	3.27102	23.8617	4.56151
L	72	-0.75	-0.5	-1	28	7.80062	7.74112	1.93364	21.6704	5.17685
R	79	0.75	0	0.75	19.5	7.61918	7.51168	3.73468	23.8174	4.60231
R	64	0.5	-1.25	-0.125	16.5	7.54563	7.39958	3.25879	24.3383	4.05413
R	75	0	0	0	22	7.41482	7.35062	3.06821	22.5691	4.69317
L	70	-0.25	-0.5	-0.5	20	7.55169	7.49199	3.75382	23.497	4.09307
L	54	-0.25	-0.25	-0.375	21.5	7.71937	7.56789	3.20688	23.229	4.17435
R	79	0	-0.75	-0.375	18	7.61333	7.50212	3.23818	24.0661	4.77648
R	88	0.5	-0.5	0.25	20	7.34719	7.22793	3.31371	22.9965	4.43953
L	73	-0.25	0	-0.25	25.5	7.94432	7.88478	2.7546	22.6165	4.51872
R	75	0	-0.75	-0.375	23	8.00645	7.77304	2.4781	23.3307	4.6495
L	71	-1	-0.5	-1.25	26	8.05359	8.05359	2.52881	22.817	5.11999
L	79	0.5	-0.5	0.25	22	7.95254	7.81682	3.51843	23.7725	4.75228
L	83	1.25	-0.25	1.125	23.5	7.25055	7.17149	3.09048	21.7344	5.38496
R	75	0	0	0	23.5	7.4291	7.34742	2.90873	22.1947	4.22082
R	72	0	-0.5	-0.25	22	7.50818	7.44832	2.9756	22.8391	4.92441
L	79	0.75	0	0.75	19	7.53879	7.45005	3.92849	23.8055	4.33555
R	73	-0.25	-1	-0.75	21	7.68553	7.49031	3.24504	23.3827	4.11178
R	71	-0.5	-0.5	-0.75	26.5	8.05823	8.02583	2.35099	22.628	5.31336
R	71	1	0	1	23.5	7.56366	7.49744	2.79878	22.339	4.99639
L	78	0	-1	-0.5	20	7.60687	7.40787	2.86557	23.3101	4.40633
R	83	1	-0.5	0.75	23.5	7.33739	7.25014	3.1329	22.0107	5.34348
L	75	0	-0.5	-0.25	23	8.02908	7.85947	2.58012	23.4243	4.57431
R	84	0	-0.75	-0.375	19.5	7.81848	7.67368	3.1667	24.1196	5.08081
R	80	0	-1.25	-0.625	19	8.54714	8.3944	3.70112	26.0216	4.39652
R	83	-0.25	-0.25	-0.375	25	7.95353	7.87892	2.50084	22.8111	5.28368
R	70	-0.25	-0.75	-0.625	19.5	7.61371	7.33056	3.70686	23.545	4.14019
R	66	-0.25	-1	-0.75	25.5	7.79171	7.65754	2.50014	22.3365	5.33632
L	75	0.25	-0.5	0	23.5	7.52302	7.41193	2.81059	22.273	4.3396
R	77	-0.25	-0.5	-0.5	24	7.89526	7.85261	2.65252	22.9689	4.67699
L	71	-0.5	-1	-1	23.5	7.98	7.87	2.62	23.27	#N/A
L	88	-2.25	-1.25	-2.875	25	7.71437	7.60676	3.07492	23.1273	4.36868
R	64	0.25	-2.5	-1	28	8.02039	7.4954	3.18377	22.1046	4.58031
L	76	0.75	-1.25	0.125	23	7.72053	7.62014	3.12511	22.9421	4.97712
R	72	-0.25	-0.75	-0.625	28	7.84028	7.6832	2.08115	21.6788	5.12843
L	78	-1.25	-0.25	-1.375	25.5	7.7984	7.7984	2.87274	22.5906	4.57393
R	69	0	-0.5	-0.25	18.5	8.07036	7.87812	4.26177	25.0514	3.9485
L	75	-0.75	0	-0.75	18.5	7.99108	7.81555	3.62011	24.7887	4.07679
R	72	1	-1	0.5	8.5	7.76784	7.5761	3.76949	27.6653	4.69374
R	80	0	-1	-0.5	19.5	7.70683	7.65792	3.73141	24.0338	4.14065
L	79	0.75	-1.25	0.125	22	7.83795	7.60493	2.77089	23.392	4.42765
L	81	0.75	-2	-0.25	22.5	7.92	7.58	3.09	23.28	#N/A
L	93	-1.25	-3.5	-3	27	8.15079	7.66427	2.81891	22.8781	4.96077
R	56	-0.25	-0.5	-0.5	21	8.13039	7.97722	3.18444	24.3754	4.60454
R	71	-2.75	-1	-3.25	22.5	7.51285	7.41554	2.73343	23.4172	4.7579
L	89	0.75	-1	0.25	22.5	7.62653	7.55472	3.148	22.924	4.14805
L	80	0	-1.25	-0.625	19	8.55489	8.42039	3.57119	26.0562	4.61387
R	78	0.25	-0.25	0.125	22	7.35608	7.29729	2.85456	22.3858	4.67788
L	77	-0.25	-1	-0.75	22.5	7.63499	7.48802	2.71401	22.8163	4.52013
L	77	-0.25	-0.5	-0.5	24	7.77974	7.70237	2.66761	22.8232	4.74299
L	80	-0.25	-1.25	-0.875	20	7.91064	7.82975	3.08868	24.2926	4.77841
L	82	-0.25	-0.25	-0.375	22	7.70566	7.6745	3.24994	23.3143	5.04079
R	88	-2.75	0	-2.75	23	7.53855	7.19427	2.95694	23.0132	4.49888
L	81	-2.5	-0.75	-2.875	18.5	7.89723	7.79692	3.15187	25.7342	4.78071
R	75	-0.5	0	-0.5	19	7.84083	7.7811	3.64031	24.4272	4.13859
L	74	-0.25	-1.25	-0.875	22.5	7.73602	7.58405	2.94744	23.0379	4.66406
L	55	-2.75	-1	-3.25	16.5	7.65995	7.52728	3.91897	25.9459	3.91954
L	81	0.25	-0.5	0	23	8.11669	8.08708	2.93105	23.9036	4.52169
L	64	0.75	-2.5	-0.5	26	7.96247	7.38398	3.31763	22.3185	4.56964
R	76	0.25	-0.75	-0.125	23	7.69178	7.64501	3.06215	22.9887	4.98457
L	56	0	-0.25	-0.125	21	8.06837	8.06837	3.14843	24.3354	4.72166
L	78	-2	-1.25	-2.625	17.5	7.91559	7.70017	3.63217	25.8758	4.12297
L	72	0	-0.5	-0.25	22	7.5593	7.43097	3.12174	22.7692	4.77572
R	68	0.25	-1.75	-0.625	22.5	7.98638	7.61923	2.95222	23.4355	5.13042
R	76	-0.5	-0.25	-0.625	21.5	7.73684	7.61885	3.57479	23.4953	4.23962
L	71	-2.75	-0.5	-3	23	7.67676	7.39668	2.61909	23.4558	4.80613
L	77	0.25	-0.25	0.125	21.5	8.08808	7.95982	3.51531	24.258	4.70293
L	78	0.25	-0.5	0	22.5	7.40331	7.35599	2.77766	22.3749	4.87828
R	77	-0.25	-1	-0.75	22.5	7.60572	7.50476	2.71933	22.8155	4.57593
L	71	0.5	0	0.5	24.5	7.54013	7.43341	2.72979	22.1251	5.14891
R	78	-0.5	-0.25	-0.625	20	7.90947	7.88039	2.50903	24.2973	4.91983
L	72	0.25	-1	-0.25	10.5	7.70983	7.63404	3.78696	27.0461	4.52112
R	80	-0.5	-1.75	-1.375	21	7.98663	7.72577	3.04	24.1523	4.77073
R	82	0.25	-0.5	0	21.5	7.76656	7.6781	3.23511	23.4837	5.04787
R	74	-1.25	-2.5	-2.5	15.5	7.55349	7.30028	3.39174	25.6186	4.60721
L	73	1	-2.75	-0.375	19	7.96968	7.46063	3.03219	24.465	5.37493
R	80	1	-1.75	0.125	21	8.08	7.75	3.13	24.08	#N/A
L	77	0	-1.5	-0.75	24.5	7.69472	7.55316	2.51999	22.4847	5.29559
R	81	-2.5	-0.75	-2.875	17	7.98245	7.81334	3.23122	26.3411	4.78413
R	85	0.75	-2	-0.25	20.5	7.32644	6.99964	3.0028	22.3843	4.21496
R	76	0	-0.75	-0.375	22.5	7.46109	7.22521	2.84964	22.3372	5.01191
L	52	0.5	-2	-0.5	21.5	8.07349	7.79623	3.38515	24.0312	4.25158
R	78	1	-0.5	0.75	23.5	7.43571	7.33701	2.75546	22.1642	5.36793
L	76	-0.5	-1	-1	23	7.40845	7.21706	3.14646	22.2126	4.52498
L	76	-0.25	-0.5	-0.5	20.5	7.69388	7.63969	3.57706	23.7179	4.31883
R	67	0.25	-0.5	0	13.5	6.98142	6.9343	3.21887	23.8766	4.53023
R	82	-0.25	-0.5	-0.5	22	7.82339	7.7137	3.05897	23.4568	4.80295
L	68	0.5	-1.25	-0.125	22	7.44	7.31	3.69	22.61	#N/A
R	76	0	-0.75	-0.375	23.5	7.99554	7.87869	2.66067	23.353	4.96813
L	56	-0.75	-0.25	-0.875	18	8.01944	7.95049	2.85751	25.1062	4.24869
R	80	-0.5	-0.5	-0.75	20.5	8.07614	8.02239	2.46303	24.5109	5.34506
R	64	0.25	-1.25	-0.375	23.5	7.62506	7.49881	3.14052	22.5884	4.47573
R	79	-1.5	-1.25	-2.125	23	7.63548	7.36936	2.66305	23.4869	5.02981
L	74	-1.75	-1.25	-2.375	15.5	7.54921	7.34065	3.34103	25.5754	4.60054
L	80	1	-2	0	21	7.97	7.71	3.2	23.98	#N/A
R	77	0.25	-1.25	-0.375	24	7.71188	7.61904	2.58116	22.6633	5.35018
L	85	0	-0.5	-0.25	21.5	7.26972	7.15001	3.02969	22.2129	4.1643
L	78	0.5	-1.25	-0.125	27	7.43713	7.16219	2.28993	21.0039	5.01907
R	80	1	-0.75	0.625	20	7.34049	7.06167	2.8694	22.5821	5.23635
L	78	0.75	-0.25	0.625	23	7.39459	7.3229	2.65403	22.2436	5.63213
R	76	-0.25	-1	-0.75	23.5	7.39417	7.28976	2.8203	22.0818	4.8523
L	92	-0.75	-0.5	-1	24.5	7.61426	7.49159	2.20799	22.1661	4.815
R	79	0.25	-0.5	0	23	7.9436	7.77351	2.81277	23.2323	4.90286
R	77	-3	0	-3	16	7.86	7.76	3.32	26.47	#N/A
R	68	0.75	-1.75	-0.125	22.5	7.46	7.22	3.53	22.4	#N/A
R	70	0	-0.5	-0.25	19.5	7.4566	7.30005	3.70201	23.2863	3.94138
R	87	0.75	-0.75	0.375	23	7.66632	7.57832	2.75681	22.7536	4.57519
R	76	-0.25	-1	-0.75	10	7.60346	7.50083	3.79022	26.9123	3.82231
L	67	0.25	-0.5	0	15	7.07224	7.03336	3.19792	23.7717	4.5701
L	76	-0.25	-0.75	-0.625	23.5	7.94273	7.77242	2.63591	23.2011	4.88658
R	80	0.25	-0.5	0	22.5	7.93016	7.79766	3.00141	23.4151	4.62349
R	81	0.5	-1.25	-0.125	26	7.41951	7.30524	2.37185	21.4038	5.31231
L	79	-2.25	-0.5	-2.5	23	7.61437	7.47062	2.76053	23.5325	4.87399
L	71	0	-0.25	-0.125	20.5	7.31	7.25	3.43	22.74	#N/A
L	74	-0.5	-0.5	-0.75	22	7.86758	7.83294	3.00267	23.6235	4.63053
L	82	1	-1	0.5	21	7.81875	7.65697	3.32337	23.7227	4.8364
R	78	0.75	-1	0.25	24	7.51341	7.23585	2.36771	21.9601	5.01284
L	80	0.75	-0.25	0.625	20.5	7.26784	7.02257	2.72967	22.37	5.35915
L	79	-0.25	-0.5	-0.5	19	7.46629	7.3873	3.02669	23.5614	4.90668
L	77	-2.75	-1.5	-3.5	17	7.91	7.68	3.23	26.15	#N/A
R	76	0.75	-2	-0.25	22	7.69766	7.38311	3.08925	22.9525	4.51387
L	72	0	-0.5	-0.25	20.5	7.60751	7.51804	3.30318	23.4963	4.58793
R	72	0.25	-0.75	-0.125	19.5	7.94743	7.76177	3.2544	24.3431	4.15357
L	87	0.25	-0.75	-0.125	23.5	7.64659	7.56805	2.70728	22.7142	4.63933
L	68	0.75	-1.5	0	15	7.31097	7.12758	3.88736	24.1523	4.23576
R	78	0.75	-1	0.25	18.5	7.64607	7.52596	3.79565	24.1167	4.33275
L	77	-0.25	-0.75	-0.625	21	7.5482	7.40162	2.92087	23.0965	4.72185
L	78	0	-0.75	-0.375	21.5	7.64273	7.60231	2.82115	23.2533	5.209
R	65	-0.5	-0.25	-0.625	21	7.85641	7.80957	3.40826	23.9013	4.12243
L	81	0.75	-1.25	0.125	27	7.45625	7.2064	2.3826	21.2308	5.31681
R	82	0.5	0	0.5	21.5	8.05635	7.88876	2.97699	24.0118	5.24131
L	84	0	-0.5	-0.25	24	7.63215	7.63215	2.66457	22.567	5.21579
R	80	0.25	-1.25	-0.375	21.5	7.8572	7.58018	3.11878	23.5816	4.82118
R	74	0	-1	-0.5	23.5	8.01786	7.94738	2.76545	23.4496	4.75806
R	68	0.5	-0.5	0.25	15	7.25178	7.15337	3.81985	24.2089	4.20428
L	78	0.25	-1	-0.25	18.5	7.66665	7.53727	3.79095	24.2213	4.396
R	78	0.25	-0.75	-0.125	21.5	7.63481	7.50683	2.66906	23.0746	5.21401
R	68	0.25	-0.25	0.125	23	7.68721	7.65036	3.21326	22.8594	4.73672
R	68	1	-2.5	-0.25	16.5	7.66901	7.14071	3.71729	24.462	4.60762
R	72	0.25	-1.25	-0.375	18.5	7.45792	7.396	3.72799	23.7724	3.83754
R	77	0.25	-1	-0.25	21	7.80672	7.7228	2.94956	23.6926	5.02513
L	62	2.25	-0.5	2	19.5	7.4947	7.43658	3.73896	22.8858	4.35041
R	70	-0.75	-1.25	-1.375	23	7.72303	7.66281	2.98304	22.9827	4.69587
R	72	0.25	-0.5	0	17.5	7.65804	7.49614	2.91312	24.3248	4.82185
R	74	0	-0.5	-0.25	19.5	8.08676	7.94866	3.29597	24.7144	4.53619
R	75	-0.25	-0.75	-0.625	19.5	7.78055	7.702	2.95605	24.1956	4.71781
R	86	0.25	-1.5	-0.5	24	8.11129	7.96251	2.83475	23.3331	5.54069
L	80	-0.5	-1	-1	22.5	8.0612	7.90842	3.48829	23.9824	3.94956
R	83	-0.25	-0.5	-0.5	20.5	8.06832	8.02614	3.11679	24.471	4.51479
R	58	0.25	-0.75	-0.125	20.5	7.87073	7.79791	3.17912	24.1331	4.77138
L	65	-0.5	-0.5	-0.75	21.5	7.86724	7.71609	3.4903	23.7635	4.14558
L	68	-0.25	-0.5	-0.5	23.5	7.70888	7.65448	3.10307	22.8631	4.97487
R	84	-0.25	0	-0.25	19.5	7.66114	7.63783	3.26298	23.8241	3.88102
R	84	-0.5	0	-0.5	22	8.32549	8.12401	3.0179	24.5166	4.28532
L	75	-2	-1.25	-2.625	21.5	8.50405	8.39298	3.60039	26.4087	4.76405
R	71	-0.5	-0.5	-0.75	20.5	7.65757	7.51046	3.55282	23.5193	4.03373
R	84	0.5	-1.25	-0.125	24	7.74	7.68	2.62	22.7	#N/A
L	69	0.75	-0.75	0.375	24.5	7.74	7.65	3.15	22.52	#N/A
L	81	0	-0.75	-0.375	22.5	7.49	7.42	2.39	22.45	#N/A
L	81	0.5	-0.5	0.25	22.5	7.34393	7.29055	3.08282	22.2148	4.42779
L	82	0.25	-0.5	0	21	7.04134	6.99831	3.07159	21.9084	4.0572
L	82	-0.5	-2	-1.5	23.5	8.35187	8.06512	2.85546	23.8807	4.68811
L	72	0.25	-1.25	-0.375	18.5	7.38629	7.33855	3.5662	23.4795	4.11065
R	71	0.5	-2.25	-0.625	28	8.12796	7.71513	2.55244	22.0366	5.53839
L	78	0.75	-2.25	-0.375	20	8.03064	7.78089	2.8056	24.3535	4.90709
L	70	-0.5	-0.75	-0.875	22.5	7.60606	7.52733	3.09845	22.8207	4.46613
R	77	0.5	-1.25	-0.125	21.5	7.40033	7.18387	3.29661	22.7636	4.73111
R	37	-0.5	-0.25	-0.625	21	7.99489	7.89339	3.21885	24.176	4.40097
L	75	-0.25	-0.5	-0.5	19.5	7.87591	7.8085	2.96375	24.362	4.84196
L	86	0.25	-0.75	-0.125	23.5	8	7.96	2.83	23.36	#N/A
R	80	-0.25	-0.5	-0.5	21.5	8.04761	7.87052	3.42699	24.1507	3.92732
L	72	0.5	-0.5	0.25	22	7.31162	7.2611	3.14782	22.3022	4.87693
L	77	0	-0.25	-0.125	23	7.99791	7.89207	3.22135	23.5723	4.26219
R	65	-0.5	-0.75	-0.875	22.5	8.0317	7.91952	3.33225	23.8157	4.24462
L	84	0	-0.5	-0.25	22.5	8.33892	8.0918	2.9348	24.287	4.47564
L	73	-0.25	0	-0.25	24	7.93833	7.8886	2.88458	23.0878	4.84266
L	69	-1	-0.75	-1.375	22	7.79857	7.63784	3.44801	23.3798	3.47353
R	75	-0.75	-0.25	-0.875	18.5	8.52703	8.35965	3.74638	26.6641	4.5909
L	80	-2	-1	-2.5	15.5	7.99929	7.86169	3.26943	27.0309	4.75517
R	81	0	0	0	22	7.44	7.34	2.58	22.58	#N/A
R	81	-0.25	-0.25	-0.375	23	7.39054	7.28538	2.87599	22.1162	4.71083
R	74	0	0	0	22.5	7.82	7.7	3.46	23.27	#N/A
L	80	0.25	-0.5	0	18.5	7.43705	7.2087	3.95346	23.464	3.89092
R	82	0.25	-0.5	0	21	7.02884	7.02884	3.05396	21.9289	4.41787
L	71	0.25	-1	-0.25	28.5	8.07271	7.8171	2.60889	21.9943	5.58635
L	76	0	0	0	17	7.73	7.63	3.93	25.08	#N/A
L	77	1	-1.25	0.375	22	7.45082	7.36335	3.13439	22.6202	4.53947
R	79	-0.25	-1.5	-1	23	7.83736	7.62765	2.76989	23.0252	4.67565
R	78	0.5	-0.75	0.125	20.5	7.62487	7.48505	2.85893	23.4085	4.93756
R	72	0.75	-0.5	0.5	22	7.31523	7.24966	3.25957	22.3606	4.72385
L	56	0.25	-0.75	-0.125	22	8.04703	7.92875	2.99916	23.8723	4.75173
R	77	-0.25	-0.5	-0.5	23	8.10255	8.05645	3.03626	23.7587	4.33898
L	65	-0.5	-0.5	-0.75	22	7.99387	7.82734	3.22886	23.8059	4.3112
L	72	0.5	-0.25	0.375	20.5	7.80375	7.68874	3.92408	23.8662	3.87371
R	75	-0.25	-0.25	-0.375	24	7.73857	7.66802	3.31252	22.7265	4.2701
L	78	0	-1	-0.5	25	7.41266	7.38114	2.97354	21.8774	4.80569
R	73	-0.25	0	-0.25	23	7.99671	7.90606	2.91275	23.4643	4.85047
L	76	-0.25	-0.5	-0.5	19.5	7.9933	7.91901	3.40866	24.6541	4.05722
R	80	-2.25	-0.5	-2.5	15.5	8.1341	7.97411	3.16616	27.3852	4.87549
L	74	0	-1.25	-0.625	22	7.79	7.64	3.23	23.33	#N/A
L	69	-0.5	0	-0.5	16	7.79462	7.6973	3.25975	25.3914	4.11584
R	79	-0.25	-0.25	-0.375	22	7.59398	7.44376	3.56359	23.0255	3.74542
R	71	0.5	-1	0	21.5	8.23529	8.02328	3.5441	24.4055	4.42952
L	65	-0.5	-0.75	-0.875	19.5	7.48	7.32	3.34	23.51	#N/A
R	76	0	0	0	18.5	7.84	7.78	3.92	24.75	#N/A
R	73	-1.5	-0.5	-1.75	20.5	7.6407	7.56345	2.77575	23.8521	4.7637
L	75	0.25	-1.5	-0.5	21.5	7.97	7.83	2.84	23.87	#N/A
L	75	-0.5	-0.75	-0.875	19.5	7.50956	7.47093	3.58154	23.6561	4.22792
L	74	-0.5	0	-0.5	20	8.04839	7.95328	3.25677	24.5875	4.55944
R	65	0	-1	-0.5	22	8.17	7.98	3.33	24.14	#N/A
L	68	1	-0.75	0.625	20.5	7.22754	7.14012	3.23869	22.4513	4.34473
R	56	-0.25	-0.5	-0.5	22	7.50313	7.36304	3.30442	22.8462	4.07469
L	71	0.5	-1	0	21.5	7.53	7.31	2.83	22.69	#N/A
L	75	0.25	-0.25	0.125	23.5	7.68117	7.65047	3.10158	22.8084	4.72754
L	74	-1.75	-0.5	-2	19	7.75611	7.70459	3.49514	24.8999	4.04141
R	78	-0.25	-1	-0.75	25	7.44652	7.41686	2.97378	21.9663	4.81203
L	81	0.5	-1	0	18.5	7.81359	7.68595	2.87823	24.4498	4.69406
L	82	0.75	-1.25	0.125	21	7.65615	7.49044	3.50048	23.3784	4.29487
L	78	0.75	-1	0.25	18	8.03779	7.99019	3.32958	25.2319	5.06448
R	80	0	-0.25	-0.125	19.5	7.45615	7.37558	3.82751	23.4097	4.04495
R	63	0.25	-1	-0.25	25	8.04857	7.85565	2.40747	22.9243	5.3459
R	72	-0.25	0	-0.25	21.5	7.58175	7.51768	2.80524	23.056	5.03564
L	79	0.5	-1	0	24.5	7.60887	7.53536	2.80652	22.2674	5.04463
L	71	0	-0.75	-0.375	21.5	8.20857	8.05575	3.5028	24.3825	4.51866
L	75	0.5	-0.75	0.125	22.5	8.01512	7.98174	2.59075	23.7368	5.67141
L	79	-0.25	0	-0.25	23.5	7.79973	7.74045	3.03653	22.9978	4.54206
L	76	0.25	-0.5	0	24.5	7.71769	7.51671	2.30517	22.3417	5.31142
R	75	0.25	-1.25	-0.375	21.5	8.03772	7.87524	3.01647	23.9943	4.74245
R	75	-0.5	-0.25	-0.625	19.5	7.5027	7.44831	3.26649	23.5772	4.61059
L	37	-1.5	-0.5	-1.75	22.5	7.95145	7.81701	3.26641	24.0498	4.44496
L	64	-0.25	-0.5	-0.5	26.5	7.79787	7.7037	3.05458	22.1691	4.45676
R	68	1	-0.75	0.625	21.5	7.40529	7.3085	3.16268	22.593	4.3618
R	81	0	-0.5	-0.25	23.5	7.80278	7.72744	2.95281	23.0022	4.90124
L	56	1.5	-0.25	1.375	14	7.73317	7.45485	3.87239	25.516	3.91826
R	75	0.5	-1.25	-0.125	19.5	7.07147	6.87204	3.29938	22.2856	4.19457
R	67	0.25	-1	-0.25	22	7.69516	7.55401	2.94239	23.1181	4.93093
L	40	0	-1.25	-0.625	23	7.91019	7.59977	3.7271	23.4739	3.98109
L	72	1.5	-3	0	30	8.07536	7.73066	3.01464	21.5665	4.79256
L	78	0	-1	-0.5	22	7.33057	7.23712	2.67288	22.4058	4.68232
R	81	0.5	-1	0	18	7.83187	7.66076	3.26195	24.5624	4.19184
R	82	-0.5	-0.25	-0.625	20.5	7.46764	7.40933	3.42682	23.1751	4.39298
L	72	-0.75	0	-0.75	19	8.17954	8.11339	3.16168	25.1981	4.8585
R	84	0.25	-1.25	-0.375	21	7.82406	7.64621	2.94348	23.5852	4.85685
R	74	-0.25	-0.5	-0.5	25.5	7.63512	7.53527	2.57789	22.0136	4.83551
R	72	-1.5	-1	-2	17	7.58741	7.38889	3.22731	25.2	4.69639
L	63	0	-0.5	-0.25	26	8.04396	7.96541	2.39222	22.7929	5.37006
L	72	-0.5	0	-0.5	21	7.62105	7.52414	2.69976	23.2205	5.32035
R	79	0	-0.75	-0.375	24	7.6145	7.57896	2.75782	22.4815	5.10501
R	79	0	0	0	24.5	7.71123	7.68174	2.86202	22.6116	4.84999
R	69	-0.75	-1	-1.25	22.5	7.73669	7.66502	3.3101	23.2188	3.62959
L	60	0.25	0	0.25	21	7.73236	7.65105	3.10405	23.6005	4.69472
L	74	-0.25	-0.5	-0.5	21	7.54327	7.36086	3.21666	23.0305	4.27701
L	67	0	-1	-0.5	15	8.01678	7.88852	3.41665	26.4331	4.27611
R	75	-1.25	-1.25	-1.875	22.5	8.17757	8.03124	2.62054	24.6477	5.61575
L	79	-1	-2	-2	23	7.71407	7.50063	2.8322	23.2162	4.67712
R	79	0	-0.25	-0.125	24	7.87257	7.81421	3.05341	22.9985	4.6198
L	65	-2	-1	-2.5	14	7.62721	7.37054	3.79554	26.076	4.31828
L	76	0.5	-0.5	0.25	21.5	7.83254	7.73219	3.02576	23.6229	4.86744
L	82	0.25	-0.25	0.125	22	7.93994	7.85576	2.91927	23.6202	4.63607
R	64	0	-0.5	-0.25	26.5	7.88687	7.68784	2.97496	22.2591	4.37728
R	74	0.25	-1.75	-0.625	21	7.51	7.31	3.61	23.22	#N/A
R	78	-0.25	-0.5	-0.5	21.5	7.64395	7.56915	3.06118	23.2544	4.30602
L	67	0	-0.5	-0.25	21.5	7.6775	7.54608	3.00015	23.1305	4.8597
R	70	-0.25	-0.5	-0.5	22	7.72557	7.68746	2.86628	23.3405	4.17201
R	78	0.25	-1.75	-0.625	22	7.33057	7.23712	2.67288	22.4058	4.68232
L	82	0	-1.5	-0.75	23.5	7.6541	7.34678	2.78889	22.4338	5.23943
R	71	-1.5	-2	-2.5	14	7.95166	7.50345	3.5011	27.174	4.95548
R	79	0.75	-0.5	0.5	22.5	7.4951	7.39418	3.28316	22.6409	4.69472
R	71	0	0	0	32	7.8	7.36	2.43	20.39	#N/A
R	82	-0.25	-1.5	-1	19.5	7.68242	7.46813	2.77792	23.7208	5.01058
L	70	0.5	-0.75	0.125	21	7.38698	7.38698	2.95122	23.0387	5.28908
R	75	-2	-0.5	-2.25	12	7.51914	7.48504	3.52583	26.973	4.48413
L	81	-2.25	-0.5	-2.5	15.5	7.52727	7.34157	3.4366	25.8121	4.58984
L	79	0.5	0	0.5	24.5	7.78247	7.68037	2.64669	22.5969	5.24008
L	57	0.5	-0.75	0.125	22.5	8.34147	8.21859	3.42132	24.4883	4.38724
L	80	-2	-0.5	-2.25	17	7.29123	7.0978	3.80411	24.4798	4.32334
R	80	-0.25	-0.75	-0.625	19.5	8.23609	8.15271	3.14349	25.1528	5.4043
L	70	0	-1	-0.5	18.5	7.52	7.31	3.11	23.66	#N/A
R	76	0.25	-1	-0.25	26	7.72774	7.55233	2.20784	21.9977	5.31337
R	65	-2	-1	-2.5	15	7.57747	7.36348	3.85696	25.6363	4.25859
R	76	0.25	-0.5	0	22	7.85236	7.80822	2.90319	23.6074	4.81931
R	82	-0.5	-0.25	-0.625	22.5	7.98984	7.90595	2.87157	23.6418	4.64743
L	74	0	-1	-0.5	21	7.46	7.33	3.3	23.1	#N/A
R	64	-0.75	-0.75	-1.125	22.5	8.14694	8.08986	2.96832	24.0382	4.54573
L	81	-0.25	-0.75	-0.625	24	7.79698	7.71702	2.75668	22.8468	4.92082
R	78	0.25	-0.5	0	23.5	7.59325	7.47491	3.21743	22.4829	4.31327
R	83	0	-0.75	-0.375	21.5	8.28494	8.118	2.98157	24.6146	5.31991
L	71	-1.5	-3	-3	16.5	7.96819	7.51995	3.47569	26.366	5.065
R	74	-0.25	-1.25	-0.875	21.5	8.2217	8.15312	3.05604	24.6458	4.61552
L	73	-1	-1	-1.5	23.5	7.57362	7.41623	2.81926	22.4425	4.43695
L	74	0	-0.75	-0.375	25.5	7.61399	7.55038	2.49128	21.9646	4.99784
R	52	0	-0.25	-0.125	22	7.65193	7.52577	3.30481	23.0288	4.25729
R	68	-0.75	-1.25	-1.375	18	7.56509	7.39588	3.49492	24.1632	4.26234
R	72	0.25	-0.75	-0.125	21	7.61748	7.50848	3.80879	23.361	3.88139
R	80	-1.25	-0.5	-1.5	16.5	7.41174	7.06932	3.87805	24.6585	4.293
L	80	-0.25	-0.5	-0.5	19.5	8.19543	8.16546	3.12901	25.1054	5.52861
R	83	0	-0.5	-0.25	20.5	7.6465	7.52695	2.75985	23.5386	4.43538
L	84	-1.25	-0.5	-1.5	22	7.40191	7.31675	3.14854	22.6619	4.06891
R	73	-0.25	-1	-0.75	21.5	7.49071	7.27562	2.97894	22.8995	4.64854
R	74	0.25	-0.5	0	21.5	7.69449	7.66552	2.59289	23.41	4.93254
L	71	-1	0	-1	23.5	7.81778	7.69941	2.85365	23.0025	4.70926
L	78	-0.25	-0.5	-0.5	23.5	7.61195	7.54889	3.19852	22.6913	4.30277
L	83	0.5	-0.5	0.25	21	8.15897	8.04534	3.10242	24.4487	5.25297
R	68	0	-2.5	-1.25	21.5	8.06831	7.60733	3.00599	23.7939	4.52194
L	82	0	-0.5	-0.25	25	7.78288	7.72334	2.99224	22.5249	4.31918
L	73	1	-1.25	0.375	21.5	7.88289	7.66787	2.89629	23.6316	4.86152
L	73	-2.25	-1.25	-2.875	12	7.41232	7.29544	3.14018	26.4663	4.92575
L	77	-0.5	-0.25	-0.625	21.5	7.82225	7.73276	2.62436	23.6598	5.05265
R	73	-0.25	-0.5	-0.5	23	7.47882	7.44617	2.76656	22.4998	4.59857
R	75	-0.5	0	-0.5	16	7.47327	7.41112	3.52792	24.7052	4.81329
L	79	0.25	-1.75	-0.625	21	7.86463	7.58831	3.15847	23.6717	4.70396
L	79	0.75	-1.75	-0.125	22.5	7.60656	7.35423	2.74693	22.5712	5.13892
R	74	-0.25	0	-0.25	22.5	7.84436	7.73197	2.54005	23.2658	4.94455
R	74	0.25	-0.5	0	20	7.73809	7.70856	3.55821	23.875	4.08933
R	71	-0.25	-0.75	-0.625	20.5	7.80093	7.63717	3.16372	23.6995	4.16234
L	75	0	-1.25	-0.625	19.5	7.78192	7.51411	3.4083	23.9512	4.28954
R	80	-0.75	-0.25	-0.875	26.5	7.95538	7.85729	2.94288	22.508	4.68688
L	71	0	0	0	18	7.91	7.69	3.81	24.78	#N/A
L	83	0.75	-1.75	-0.125	20	7.71241	7.49742	2.62862	23.5935	5.29303
R	72	0.25	-0.25	0.125	20	7.6802	7.39627	3.36901	23.4989	4.10747
L	80	0.5	0	0.5	22.5	7.69	7.55	3.64	23.1	#N/A
L	73	0.25	-1.75	-0.625	23	7.65876	7.42357	2.93984	22.8569	4.68858
L	74	0	-0.5	-0.25	19.5	7.79592	7.71144	3.45742	24.1761	4.56755
R	69	0.5	-1.25	-0.125	20.5	7.6055	7.35721	3.41203	23.2117	4.47876
L	69	-0.25	-0.75	-0.625	26	7.63635	7.45409	2.39241	21.8581	4.87624
L	69	-1.75	-1	-2.25	15.5	7.4949	7.28262	3.75445	25.6067	4.61287
R	62	-3.25	-1	-3.75	17.5	8.27057	8.09232	3.21509	27.0409	1.31969
L	68	-0.25	-0.5	-0.5	21.5	7.91856	7.77998	3.07731	23.7452	4.55373
R	82	0	-0.5	-0.25	24	7.77921	7.64657	2.98412	22.7024	4.30083
R	77	-0.5	-0.5	-0.75	21.5	7.80263	7.64463	2.65723	23.5499	4.93546
L	75	0.5	-0.75	0.125	19	7.49046	7.27197	3.39917	23.6069	4.83523
L	81	-0.75	-1.5	-1.5	23.5	8.08102	7.85594	2.88169	23.8393	4.98776
R	84	0.25	-1.25	-0.375	21	7.31396	7.09549	2.9544	22.5096	4.42716
R	75	0	-0.5	-0.25	22.5	7.79341	7.62941	3.06373	23.1617	4.82772
R	79	1.75	-2	0.75	22.5	7.52509	7.27004	2.69145	22.3645	4.96999
L	83	1.5	-1.5	0.75	24	7.75781	7.30097	3.06937	22.3716	5.15072
L	80	-0.5	-0.25	-0.625	23	7.87251	7.81283	3.14336	23.3	4.51339
L	68	-1.75	-1.5	-2.5	23	8.08515	7.77285	3.20672	24.1529	4.09958
R	80	0.5	0	0.5	22	7.68	7.62	3.61	23.21	#N/A
R	74	0	-0.75	-0.375	20	7.74827	7.65678	3.39178	24.018	4.64695
L	69	-1.75	0	-1.75	29	7.74084	7.66125	2.20386	21.4782	4.95783
L	69	0.75	-0.5	0.5	21	7.56428	7.5224	3.33445	23.1799	4.65072
L	73	-0.75	-0.75	-1.125	23.5	8.14156	8.03955	3.17421	23.8067	4.28861
R	80	0	-0.5	-0.25	18	7.80845	7.76589	3.30172	24.6863	4.7791
L	71	-0.25	-1.25	-0.875	20	7.71672	7.57017	3.24879	23.703	4.20034
L	65	-0.25	-1	-0.75	21.5	7.62203	7.51596	3.06983	23.1479	4.41382
L	77	0.75	-1.5	0	22	7.87	7.69	3.06	23.56	#N/A
R	72	-0.5	-0.5	-0.75	19.5	8.27234	8.17867	3.06966	25.2278	4.85134
L	77	-0.25	-0.5	-0.5	21	7.40429	7.25578	3.09491	22.7363	4.92153
R	81	-1	-1	-1.5	23.5	8.11143	7.9444	2.86212	23.9948	4.89763
L	61	0.75	-1.5	0	16.5	7.36766	6.99793	4.1602	23.8864	4.0311
L	75	-0.5	-0.5	-0.75	22.5	7.72598	7.64336	3.10068	23.1704	4.81368
R	85	-0.5	0	-0.5	20.5	7.71725	7.67353	3.0277	23.7474	4.88733
R	83	0.5	-1.25	-0.125	25.5	7.73036	7.55482	2.10889	22.1944	5.34005
L	76	0.75	-1.25	0.125	21.5	7.71209	7.64891	3.53884	23.4138	4.28849
L	76	0.5	-0.75	0.125	20	7.71441	7.58806	3.42809	23.712	4.143
R	83	1	-0.75	0.625	21	7.66174	7.45754	3.12447	23.2451	5.14979
R	76	0.75	-1.25	0.125	21	7.24498	7.18397	3.00183	22.4432	4.6624
L	71	-0.75	-0.75	-1.125	24.5	8.28652	8.12093	3.11771	23.6486	4.03345
L	64	0	-1	-0.5	25.5	7.73965	7.64174	3.24368	22.3165	4.41408
R	68	-0.25	-1.25	-0.875	21	7.93706	7.8584	3.2331	24.1751	4.14803
R	80	0.5	-0.75	0.125	24.5	7.31	7.16	2.92	21.62	#N/A
R	73	-0.5	-1	-1	23.5	8.1007	7.98536	2.98336	23.6854	4.65038
L	80	1	-1.75	0.125	17.5	7.72326	7.72326	3.37469	24.7298	4.75334
R	64	-2.5	-0.75	-2.875	7.5	8.16065	7.83298	3.4596	31.0847	4.29552
R	69	-0.75	-1.25	-1.375	25.5	7.63993	7.43145	2.48857	22.0325	4.67888
L	56	0	-0.75	-0.375	21.5	8.16001	8.0868	3.28078	24.441	4.22921
R	67	0	-0.5	-0.25	22	7.67539	7.56646	3.39481	23.1918	4.60603
R	72	0.5	-0.5	0.25	21	7.79926	7.74909	3.60894	23.7346	4.28391
R	76	0.25	-0.75	-0.125	19	7.56193	7.53616	3.43016	23.8111	4.16533
L	61	-2	-1	-2.5	19	7.98256	7.85607	3.51847	25.7287	4.34069
L	63	-0.5	-1	-1	23	7.91378	7.82834	3.17544	23.41	4.09055
R	72	0	0	0	19	7.4158	7.31321	3.66223	23.378	4.41531
R	78	0.75	-0.5	0.5	16.5	7.30731	7.22343	3.48415	23.8577	4.76562
R	74	0	-0.25	-0.125	21	7.83599	7.77039	3.63614	23.8515	4.11028
R	77	0.25	-0.75	-0.125	21	7.51395	7.2852	2.91961	22.8831	4.97492
L	86	0.25	-1	-0.25	20.5	7.78109	7.5935	2.9813	23.7049	4.93166
L	76	0.75	-0.75	0.375	21	7.23248	7.07815	2.97247	22.3189	4.80394
R	66	-2	-1.75	-2.875	6	7.91545	7.74617	3.2538	31.0049	4.52921
L	72	-0.25	-0.5	-0.5	23.5	7.98689	7.90118	3.17056	23.493	4.6358
R	64	0	-1.25	-0.625	25.5	7.7632	7.56131	3.29963	22.3721	4.33295
R	80	0.75	-0.25	0.625	21.5	7.31221	7.2153	2.28571	22.4139	5.57548
L	80	-0.25	-0.5	-0.5	24	7.47	7.35	2.83	22.15	#N/A
L	82	-0.5	-1	-1	24	8.00334	7.92529	2.69606	23.3895	4.76655
L	69	0.25	-2	-0.75	25.5	8.19558	7.95481	3.18756	23.1346	4.35896
R	69	0.25	-2	-0.75	23	8.09939	7.83274	2.65218	23.6451	4.89954
L	67	0.25	-0.75	-0.125	22.5	7.63634	7.57326	3.24615	22.9617	4.76621
L	70	-0.25	-0.75	-0.625	23	7.29623	7.1554	2.45295	21.9824	4.97647
L	67	-2.25	-0.75	-2.625	12.5	7.50839	7.40365	3.27957	26.651	4.91242
R	71	-0.5	-0.5	-0.75	25	8.40208	8.16501	2.82335	23.5943	4.38348
L	72	0.25	-0.75	-0.125	19	7.43547	7.29986	3.48984	23.3772	4.63249
R	75	0	-0.5	-0.25	20.5	7.90669	7.87395	2.80812	24.137	5.05571
L	59	-0.25	-0.75	-0.625	22	8.56718	8.48432	3.4736	25.0787	4.02255
R	64	-0.25	-0.5	-0.5	20	7.89904	7.80956	3.60309	24.3358	3.93179
L	66	-2.75	-0.75	-3.125	10.5	7.92892	7.79412	3.23715	29.0004	4.41646
L	80	0.75	-1	0.25	22	7.29487	7.03624	2.53595	22.0954	5.3434
R	63	-0.25	-0.25	-0.375	22	7.88567	7.82686	3.14822	23.6011	4.35491
L	71	-0.25	-0.5	-0.5	19.5	7.87661	7.72575	3.41169	24.3561	4.8215
L	71	0	-1.25	-0.625	23	7.43063	7.22174	2.92291	22.197	4.62326
L	69	-0.25	-0.25	-0.375	21	7.71416	7.60558	3.58142	23.5206	4.16605
R	77	0	-0.5	-0.25	21	7.31336	7.21907	3.01571	22.511	4.5409
R	70	0.5	-0.75	0.125	22.5	7.32439	7.15893	2.35984	21.8974	4.92106
R	79	0	-0.75	-0.375	24.5	8.5036	8.28107	2.46346	23.8775	5.19002
L	64	0	-0.5	-0.25	20	7.85432	7.76313	3.66117	24.1786	4.0275
L	84	0	-0.75	-0.375	23	7.957	7.92327	3.14765	23.7115	4.83982
L	81	0.5	-1.5	-0.25	23	7.91237	7.59071	2.78678	23.0619	4.93457
L	83	-0.25	-0.5	-0.5	20.5	7.5011	7.42068	3.64427	23.1977	4.01815
L	73	0.25	-0.75	-0.125	28	7.52554	7.45834	2.44624	21.192	5.1758
R	69	0	-0.5	-0.25	21.5	7.77875	7.60754	3.60526	23.5713	4.0146
L	75	-0.25	-1	-0.75	28.5	7.87765	7.79935	2.95743	21.802	4.27303
L	77	-0.25	-0.75	-0.625	21	7.31423	7.16986	3.12707	22.5879	4.41525
R	70	-0.75	-0.75	-1.125	15.5	7.66007	7.55341	3.20573	25.1465	4.11591
L	65	-3.5	0	-3.5	17.5	7.78632	7.45449	3.54307	25.3918	3.98618
L	80	0.5	-0.5	0.25	22	7.46489	7.34999	3.23151	22.5558	4.70897
R	67	0	-2.25	-1.125	21.5	8.10663	7.70545	3.43849	24.0738	3.47177
L	79	0	-1.25	-0.625	25.5	8.61935	8.36563	2.45638	23.8388	5.17602
R	84	0.25	-1.25	-0.375	23.5	8.02295	7.90166	3.05549	23.5045	4.73034
L	71	0	0	0	20.5	7.90185	7.79003	3.2218	24.0942	4.82038
L	83	-0.25	-0.25	-0.375	16	7.48561	7.44073	3.26251	24.5866	4.665
R	83	0	-0.75	-0.375	21	7.58996	7.47103	3.54176	23.191	4.11315
L	82	-1.5	-0.75	-1.875	24.5	7.63318	7.55699	2.42611	22.1297	5.03851
L	79	0.5	-0.75	0.125	18	7.77388	7.6583	3.76825	24.4877	4.7037
L	84	0.5	-1.75	-0.375	19.5	6.94439	6.35899	3.3057	22.0772	3.89632
R	75	0	0	0	28	7.84726	7.78643	2.98659	21.822	4.45154
L	78	0	-0.75	-0.375	21	7.65829	7.47183	3.11949	23.2855	4.69265
R	73	0.25	-0.75	-0.125	24	7.7993	7.56521	2.80561	22.6457	4.99017
L	70	-0.25	-1.75	-1.125	14	7.66532	7.40389	3.35198	25.3921	4.06304
R	65	-2.5	0	-2.5	17	7.78293	7.6057	3.56657	25.9135	3.93956
R	63	-0.25	-1.5	-1	24	8.15047	7.73648	4.15153	23.3194	3.45701
L	70	-2.5	-0.5	-2.75	24	8.24986	8.06064	3.33487	24.4523	4.17417
L	69	1.75	-1	1.25	20	7.43381	7.34706	3.72058	23.1148	4.15851
L	67	-0.75	-1	-1.25	21.5	8.09548	7.86365	3.43403	24.2588	3.60035
L	79	-0.75	-0.5	-1	21.5	7.66241	7.50425	2.73324	23.1749	4.69237
L	74	0.75	-1	0.25	26.5	7.48036	7.33068	1.89862	21.3295	5.64097
L	73	-0.75	-0.25	-0.875	25.5	7.78355	7.67724	2.46738	22.1288	5.03287
R	71	0	-0.75	-0.375	21	7.93397	7.82562	3.20303	24.0083	4.86103
L	82	-2	-2	-3	18	7.77426	7.5487	2.84936	25.2901	5.02629
R	61	-2	-0.5	-2.25	21.5	7.78892	7.69053	3.26102	24.1069	4.89137
L	72	0.25	-0.75	-0.125	25.5	7.71694	7.63108	3.21742	22.2975	4.41423
R	73	0.75	-1.25	0.125	27.5	7.53104	7.35291	2.46138	21.2225	5.10896
R	84	0.25	0	0.25	15	7.41688	7.34187	3.19965	24.5204	4.67705
R	55	0.5	-1	0	23.5	8.27728	8.01757	3.06316	23.908	4.77418
L	76	-0.25	-0.75	-0.625	22	7.52524	7.46723	3.5679	22.9411	3.59328
L	61	-1.75	-0.75	-2.125	20.5	7.75533	7.66856	3.35711	24.4995	4.75083
R	72	-1.5	-2.25	-2.625	26	7.93301	7.585	3.14845	23.0454	4.5368
R	87	0.5	-0.5	0.25	22	7.3308	7.25617	2.98182	22.3396	4.31721
R	88	0.5	-0.25	0.375	20.5	7.3843	7.28498	3.34943	22.9311	4.42088
R	76	0.5	-0.5	0.25	21	7.58042	7.54933	3.32649	23.2407	4.07917
R	79	0.5	-1	0	19	7.82683	7.72958	3.55786	24.4506	5.00975
R	54	-2	-0.75	-2.375	20.5	8.24706	8.0749	3.60438	25.9379	4.38614
L	75	0.5	-1.25	-0.125	19	7.30765	7.21122	2.87209	23.0397	4.73258
R	81	0.5	-0.75	0.125	23	7.76139	7.6769	3.02406	23.0957	5.03897
R	74	0.5	-0.5	0.25	26.5	7.50404	7.35772	2.02851	21.3781	5.61634
L	61	0.5	-1.75	-0.375	20.5	7.52694	7.19702	3.41306	22.9999	3.94944
L	33	-2.25	-1.75	-3.125	18.5	7.75297	7.36784	3.66558	25.1666	3.40903
R	79	-0.25	-0.5	-0.5	27.5	7.84481	7.71252	2.54195	21.8761	4.55049
R	67	0.75	-0.75	0.375	19.5	7.4219	7.37991	3.23708	23.273	4.68089
R	75	0	-0.25	-0.125	23	7.61968	7.5888	3.12562	22.6409	4.51808
L	80	-0.25	0	-0.25	20.5	7.63768	7.5864	3.15606	23.5659	4.71036
L	75	0.75	-0.5	0.5	24.5	7.35209	7.30312	2.76151	21.6838	5.19787
L	81	1	-1	0.5	23	7.76203	7.64494	2.81634	22.9888	5.30329
R	72	-0.5	0	-0.5	23.5	7.84388	7.71014	2.66343	22.9648	4.87978
L	84	0.75	-0.5	0.5	19.5	7.53827	7.47526	3.56241	23.5098	4.6268
L	71	0	-0.5	-0.25	24.5	7.77681	7.77681	2.90637	22.4495	4.07552
R	70	0.75	-1.75	-0.125	22	7.46036	7.06757	3.0246	22.3638	4.75175
R	61	0.25	-0.25	0.125	23.5	8.00033	7.83648	3.29991	23.3025	4.40109
R	85	0.75	-0.75	0.375	21.5	7.35893	7.17479	3.30728	22.566	4.66119
R	82	0	-1.25	-0.625	24	7.64626	7.58412	2.55159	22.4006	5.05115
R	33	-2.5	-1.75	-3.375	20.5	7.77789	7.48418	3.58141	24.662	3.40037
L	79	0	-0.75	-0.375	26.5	7.85621	7.68105	2.47291	22.1266	4.67084
R	65	-0.25	-0.5	-0.5	18.5	7.42781	7.39775	3.78536	23.7	3.81808
L	83	1	-1.75	0.125	20	7.27706	7.27706	3.24733	22.9149	4.72356
R	77	-1	0	-1	24	8.19405	8.03906	2.53021	23.5183	5.25366
R	75	-0.25	-0.25	-0.375	20	7.33021	7.26776	3.1059	22.9398	4.48035
L	78	-0.5	-0.5	-0.75	26.5	8.19632	8.04703	2.48004	22.856	5.28241
L	73	-1.25	-1.25	-1.875	16.5	7.51358	7.41449	2.8548	25.2014	5.3152
L	73	0.5	-0.25	0.375	21.5	8.01944	7.8102	3.45781	23.909	4.79899
R	84	-2.75	-1	-3.25	16	7.86983	7.65825	3.58408	26.6298	4.75128
R	70	-0.5	-0.25	-0.625	23.5	7.95432	7.92308	3.10126	23.3136	4.68646
L	88	-1.25	-0.5	-1.5	21	7.96168	7.87635	2.92499	24.1093	4.54699
L	78	0.5	-1.25	-0.125	21.5	7.8245	7.64994	3.1302	23.5735	4.80848
R	82	1.5	-1.25	0.875	20.5	7.67322	7.51757	2.75252	23.4355	4.89984
L	87	0.25	-0.5	0	22	7.29242	7.2484	2.86469	22.2922	4.50521
R	71	-0.25	0	-0.25	23	7.92	7.79	2.48	23.2	#N/A
L	81	0.75	-0.75	0.375	23.5	7.61358	7.50455	3.05109	22.5733	4.6707
L	82	-0.5	-0.5	-0.75	25	7.80841	7.60335	2.60369	22.5065	5.41925
L	78	-0.75	-0.5	-1	24.5	7.77701	7.71112	2.74421	22.7274	4.47131
R	81	0.25	-0.25	0.125	23.5	7.51352	7.4305	3.14397	22.5157	4.51249
R	74	-2	-2.5	-3.25	18	7.92551	7.49936	3.02641	25.75	4.84009
L	79	-0.5	-0.75	-0.875	23.5	7.95222	7.80952	2.97384	23.269	4.79502
L	76	-0.25	-0.75	-0.625	21	7.96599	7.88359	3.51646	24.1435	4.57161
R	86	1	-1.5	0.25	21	7.83621	7.60739	2.51233	23.5249	5.22672
R	83	0.5	-2	-0.5	21	7.46003	7.29921	3.24238	22.8514	4.68112
L	77	-0.5	-1	-1	24.5	8.35235	8.10698	2.49564	23.6527	5.35748
R	84	0.25	-0.5	0	21	7.32968	7.28071	3.16582	22.7014	4.70969
L	91	0.75	-1.5	0	19.5	7.81998	7.64485	2.90226	24.0819	5.22499
R	80	0.75	-0.25	0.625	21	7.55232	7.52442	2.511	23.131	5.10334
R	78	-0.5	0	-0.5	21	8.20093	8.16492	3.3901	24.63	4.593
R	73	0.25	-0.25	0.125	21.5	7.95207	7.88162	3.42876	23.8803	4.81596
L	84	-2.5	-1	-3	15	7.7642	7.58986	3.57385	26.6081	4.79254
L	70	-0.5	-0.5	-0.75	23.5	7.93159	7.73711	3.0946	23.1886	4.71155
R	78	0.25	-1	-0.25	20.5	7.74339	7.5593	3.33188	23.6248	4.40585
R	88	-0.5	-0.75	-0.875	20.5	7.93492	7.87656	2.95681	24.2211	4.51942
R	78	0	-0.25	-0.125	21	7.77146	7.70483	3.01629	23.649	4.91056
L	71	1.25	-1.5	0.5	22	7.97	7.59	2.52	23.13	#N/A
R	81	-0.75	-0.25	-0.875	21	7.90359	7.87559	3.12706	24.0476	4.26563
R	78	-0.5	-0.75	-0.875	24.5	7.82276	7.68789	2.60546	22.7067	4.72165
R	85	-0.25	-0.5	-0.5	19	7.7482	7.64325	3.13798	24.0858	4.4522
L	76	0	-0.75	-0.375	22	8.00686	7.91878	2.79458	23.7868	5.08173
R	62	0.75	-0.5	0.5	21.5	8.06893	7.94656	3.08024	24.0783	4.8311
R	74	0.5	-1.25	-0.125	18	7.50187	7.30616	4.05556	23.7833	4.47786
R	84	-0.25	-0.5	-0.5	21	7.44812	7.37202	3.28051	22.9135	4.13121
R	71	0	-0.25	-0.125	21.5	7.70341	7.63909	2.7604	23.2408	5.17717
R	81	0.5	-1	0	24	7.67613	7.61708	3.1009	22.6597	4.5035
L	78	0.5	-0.75	0.125	20	7.65239	7.60326	3.42044	23.7377	4.18797
R	71	1.25	-1.5	0.5	23.5	7.54427	7.24279	2.13388	22.0624	5.70849
L	72	-0.5	0	-0.5	22.5	7.74209	7.624	2.77623	23.0207	4.83019
L	78	-0.25	-0.5	-0.5	21.5	8.17481	8.10762	3.514	24.4365	4.3705
R	80	0	-1	-0.5	21.5	7.43927	7.21282	2.44121	22.6082	4.58575
L	72	0	-2	-1	19.5	7.77561	7.56592	3.50019	23.9842	4.35236
L	74	1.25	-0.5	1	17	7.38877	7.16859	4.00313	23.7266	4.65811
R	63	-1.5	-0.75	-1.875	18	8.12	8.02	3.43	26.33	#N/A
L	85	0.5	0	0.5	23	7.47435	7.41112	2.34825	22.3096	5.14084
L	71	-0.5	-0.25	-0.625	22	7.72672	7.6808	2.79473	23.3041	5.1147
L	75	0.5	-1.25	-0.125	23.5	8.13164	8.06974	2.78993	23.7725	4.54711
L	80	-0.25	-1	-0.75	22	7.48605	7.31647	3.03616	22.5552	4.33473
R	77	0	-2	-1	28.5	8.08745	7.77588	2.50673	21.9533	5.13589
L	74	0.5	-0.75	0.125	27	7.86887	7.82734	2.68061	22.1154	5.64383
R	75	-0.25	-1	-0.75	20.5	8.24122	8.07271	3.5205	24.9391	4.50921
L	84	0.25	-0.5	0	20.5	7.46088	7.46088	3.35557	23.1423	4.092
R	67	0	-1.25	-0.625	13	7.93856	7.75107	3.42454	26.6962	4.57279
L	81	-1.25	-0.25	-1.375	22	7.93717	7.82908	3.13045	23.9104	4.20963
L	74	-2.5	-1.5	-3.25	17	7.82592	7.58001	3.21419	26.1127	4.73029
R	72	-1.75	-1	-2.25	17.5	7.81065	7.58307	3.74559	25.6594	4.37799
L	84	0.25	-0.5	0	25.5	7.63719	7.56292	3.13793	22.0961	4.27033
L	80	0	-1	-0.5	22.5	7.46115	7.24669	2.45832	22.4039	5.0684
L	69	-0.25	-0.5	-0.5	23.5	7.64437	7.58996	3.23402	22.6771	4.55671
L	80	-0.75	0	-0.75	23.5	7.99931	7.88925	2.6853	23.3901	5.27444
R	72	0	-1.5	-0.75	19.5	7.80364	7.66057	3.51371	24.0172	4.32396
L	82	0.75	-2.75	-0.625	24	7.40362	7.1812	2.61574	22.1248	5.07208
L	77	0.25	-0.75	-0.125	25.5	7.97388	7.86673	2.60947	22.6484	5.14338
L	63	-2	0	-2	18.5	8.09	8.05	3.46	26.15	#N/A
R	74	0	-0.5	-0.25	25	7.86088	7.72364	2.7246	22.6141	5.55407
L	75	-0.25	-0.75	-0.625	20	8.23052	8.19821	3.55549	25.1407	4.52086
L	83	-0.75	-0.25	-0.875	20.5	7.55983	7.55983	3.22791	23.3879	4.51558
L	67	0.25	-0.75	-0.125	19	8.74356	8.58124	3.09905	26.6289	4.71717
R	86	0.5	-1	0	23.5	7.72722	7.48974	2.13401	22.5281	5.52385
R	68	0.25	-0.5	0	25	7.64584	7.56307	2.65738	22.2491	5.17116
R	79	0	0	0	18.5	7.76454	7.69408	3.14471	24.447	4.81665
R	70	0.25	-0.25	0.125	20.5	7.48633	7.4184	3.1701	23.098	4.04181
L	84	-0.5	-0.5	-0.75	21	7.56968	7.42469	2.49916	23.0709	5.01703
L	67	0.75	-0.75	0.375	22	7.52387	7.35766	3.63297	22.8143	4.33829
R	56	-0.25	-0.5	-0.5	21	8.65585	8.55053	2.83607	25.4166	5.12822
L	75	0.25	-0.25	0.125	17.5	7.09686	7.02325	3.32927	22.9626	4.6079
R	80	-1.25	-1	-1.75	23	7.46161	7.32216	3.10009	22.7325	4.22416
L	78	-0.5	-0.5	-0.75	20.5	7.58642	7.54726	2.99378	23.3351	5.03482
R	86	0.75	-1.25	0.125	19.5	7.43209	7.25591	2.85834	23.121	4.97392
L	81	0	-1.75	-0.875	22	8.66933	7.77631	2.64594	24.3193	5.24743
R	68	0.5	-0.5	0.25	27	7.13588	7.02301	2.57656	20.5306	5.17566
R	68	-0.25	-0.25	-0.375	22	7.45407	7.36946	3.13698	22.6953	4.29436
L	81	-0.5	-0.5	-0.75	21.5	7.87339	7.78176	3.62968	23.826	4.34918
R	84	0.25	-0.75	-0.125	25.5	7.58973	7.55557	3.22769	22.0536	4.21641
L	80	2.75	-4.75	0.375	21.5	8.21403	8.05117	3.0023	24.4058	5.02124
L	68	0.5	-0.75	0.125	25	7.58175	7.51638	2.65868	22.1806	5.16628
R	84	-0.5	-0.75	-0.875	20	7.62512	7.4706	3.14825	23.4975	4.70292
R	75	0.5	-0.75	0.125	17.5	7.11969	6.97088	3.34386	23.0139	4.57831
R	78	0.25	-0.5	0	21.5	7.55306	7.48644	2.93877	22.9099	5.11548
L	86	0.75	-2	-0.25	20.5	7.55815	7.20422	2.9349	22.9843	4.89952
R	81	0	-1.25	-0.625	21.5	8.33972	8.00657	2.64386	24.4507	5.27641
R	82	0.25	-1.75	-0.625	24	7.47527	7.12979	2.56721	22	5.04623
L	74	0.75	-1.5	0	21.5	7.27	7.13	3.28	22.29	#N/A
R	57	0.25	-0.25	0.125	20	7.72639	7.63628	3.45943	23.8071	4.0725
R	81	-0.5	-0.75	-0.875	21.5	7.91036	7.80785	3.62769	23.9469	4.30983
R	61	-0.75	-0.25	-0.875	25.5	7.77874	7.77874	3.52027	22.5932	3.7684
R	70	1	-0.75	0.625	19	7.75463	7.67269	3.63798	24.2532	4.4692
R	86	0.5	-0.75	0.125	21	7.5075	7.38344	2.58256	22.8899	4.98261
L	73	0.25	-0.75	-0.125	24.5	7.70913	7.64025	2.3308	22.4058	5.82133
R	72	-0.5	-0.5	-0.75	25	7.76121	7.64697	2.17235	22.4619	5.26859
L	69	-1.75	-0.25	-1.875	19	7.63638	7.63638	3.88657	24.9529	3.89965
L	79	0.25	-0.75	-0.125	22.5	7.62351	7.58569	3.33186	23.1259	4.60075
R	79	0.5	-1	0	20	7.67089	7.51599	3.48466	23.7083	4.60429
R	79	-0.75	-0.5	-1	19.5	7.70279	7.6568	2.86506	23.951	4.98012
R	74	0.5	-1	0	22	7.71648	7.63186	3.37864	23.2575	4.40353
L	80	0	-0.75	-0.375	20	7.57048	7.46614	3.08613	23.4052	4.74414
L	70	0.5	-1	0	19.5	7.75013	7.68727	3.51973	24.1428	4.58372
R	61	-1.25	-2.25	-2.375	17.5	7.68	7.33	2.95	24.99	#N/A
R	66	-0.25	-1.25	-0.875	21	7.56385	7.22417	3.06704	23.1404	4.25968
R	85	0.5	-0.5	0.25	20.5	7.5551	7.43881	2.94809	23.1758	5.67764
R	78	0.25	-0.5	0	23	7.57661	7.3779	2.88618	22.5501	4.53215
R	75	0.75	-1.25	0.125	21.5	7.51372	7.34195	2.64688	22.7717	5.21495
R	73	1.75	0	1.75	20	7.557	7.37131	2.91582	23.2756	5.73301
L	68	-0.25	-0.25	-0.375	21	7.74722	7.70959	3.41658	23.6429	4.75811
L	86	1	-1.75	0.125	22	7.53787	7.40239	2.59605	22.8158	4.99206
R	66	0.5	-3	-1	23	7.43	7.03	2.54	21.99	#N/A
R	73	0.25	-0.5	0	25	7.66857	7.64631	2.33955	22.2578	5.68505
R	79	0.25	-0.5	0	20	7.33148	7.25617	3.05081	22.674	4.78963
R	66	-0.25	-0.75	-0.625	23	7.51233	7.325	3.22142	22.369	4.34466
R	69	-1.5	-1	-2	18	7.67211	7.46078	3.86162	25.1372	3.8885
R	79	0.25	-1	-0.25	22.5	7.63726	7.59264	3.04171	23.0845	4.89876
R	81	-0.5	0	-0.5	22	7.8885	7.82419	2.96078	23.5643	4.58786
L	74	0.25	-1	-0.25	21.5	7.72443	7.62214	3.32825	23.4002	4.38987
L	78	-0.25	0	-0.25	21	7.83309	7.78481	2.8755	23.7774	4.94123
R	80	0.5	-0.5	0.25	20	7.52059	7.45072	2.74403	23.3336	5.15533
L	66	0.25	-1.25	-0.375	20.5	7.48992	7.15633	3.02319	22.9681	4.28568
R	67	-0.25	-0.5	-0.5	20	7.53038	7.45846	2.75568	23.3024	4.70551
R	78	0.25	-0.25	0.125	23.5	7.76698	7.73241	2.8261	22.981	4.83407
L	73	0.5	-1	0	21.5	7.89608	7.82147	3.5224	23.887	5.2157
R	68	-0.25	-1.75	-1.125	21	7.78395	7.68108	3.44431	23.6698	4.82648
R	60	-0.5	-1	-1	24	8.26	8	3.33	23.68	#N/A
L	66	0.75	-2.5	-0.5	22	7.4	7.12	2.68	22.3	#N/A
R	70	0	0	0	21	7.89	7.73	3.15	23.77	#N/A
L	55	0	-0.25	-0.125	23	7.53218	7.44108	3.96815	22.6407	4.02321
L	74	-0.25	-0.5	-0.5	22.5	7.45021	7.35638	3.2973	22.4858	3.69259
L	72	0	-1	-0.5	25	7.66274	7.52911	2.04869	22.1119	5.3047
L	54	-2.25	-0.5	-2.5	19.5	7.58366	7.49617	3.79714	24.4945	3.63714
L	74	0	-0.25	-0.125	21.5	7.74258	7.65567	3.23906	23.4201	5.00954
L	80	-0.5	-1	-1	25.5	7.87863	7.83583	2.98339	22.6836	5.0985
R	78	0	-0.75	-0.375	24	7.79984	7.76201	2.68078	22.852	4.91154
R	78	0	-0.75	-0.375	21.5	7.79	7.71	3.14	23.61	#N/A
R	58	-0.5	-1	-1	23.5	8.16547	7.84825	2.52971	23.4674	5.13
L	70	0	0	0	21.5	7.82	7.64	3.37	23.62	#N/A
R	55	0	-0.25	-0.125	23.5	7.47222	7.39502	3.65529	22.3791	4.46079
R	73	0.5	-0.5	0.25	18.5	8.27332	7.98	2.78284	25.1982	5.01699
R	62	0	-1.75	-0.875	22.5	7.85796	7.68147	3.20063	23.3897	4.47686
R	74	-0.25	-0.5	-0.5	22	7.83154	7.79632	3.06474	23.4666	5.06915
R	80	0.75	-1	0.25	24.5	7.75603	7.71487	2.93702	22.6524	5.12054
L	69	-0.25	-0.75	-0.625	20.5	8.09	8	3.82	24.65	#N/A
L	78	0	-0.75	-0.375	23	7.78952	7.72683	2.8564	23.125	4.85331
R	54	-2	-1	-2.5	19.5	7.57464	7.46121	3.77201	24.384	3.6052
R	84	0.5	-0.5	0.25	19	7.52913	7.45462	3.70748	23.6567	4.48444
R	61	-1.75	-1.75	-2.625	18.5	8.02672	7.71691	3.06107	25.6935	5.00223
R	89	-1	-1	-1.5	18	7.22533	7.03159	3.33301	23.7619	4.51114
L	78	-0.75	-0.5	-1	24.5	7.77559	7.65525	2.61566	22.6594	4.9632
L	78	0.25	-1	-0.25	21	7.81	7.63	3.18	23.74	#N/A
L	58	-0.25	-1.25	-0.875	23	8.07271	7.73713	2.52513	23.3495	5.18519
L	72	-0.25	-0.25	-0.375	19	8.26	8.23	3.63	25.57	#N/A
L	92	-1	-1	-1.5	24.5	7.83209	7.70094	2.40132	22.7298	5.04261
R	77	0	-0.75	-0.375	20	8.09446	7.96252	3.02666	24.6927	4.9591
L	79	-1.5	-0.75	-1.875	18	7.58798	7.49216	3.74267	24.9865	4.49971
L	84	0	-0.25	-0.125	25.5	7.48099	7.31205	2.63422	21.6153	4.65724
R	87	1.75	-2.5	0.5	18.5	7.69159	7.29769	3.4401	23.8562	5.04454
L	77	0	-0.5	-0.25	21	8.25572	8.23074	2.98907	24.7448	4.89599
R	84	-0.25	-0.25	-0.375	25.5	7.55469	7.3654	2.71245	21.7626	4.49327
L	87	1	-0.75	0.625	19.5	7.67751	7.50948	3.39563	23.8597	4.83832
L	62	0.25	-0.5	0	21.5	7.4945	7.28465	3.11587	22.6984	4.25723
L	81	-0.75	-0.75	-1.125	23	8.12586	7.9766	3.47382	23.8709	4.32477
L	81	-0.5	-0.5	-0.75	22	7.86884	7.79212	2.93097	23.6041	4.50378
L	73	0.5	-0.75	0.125	18	8.19475	7.98722	2.7969	25.3305	5.12658
L	65	0.5	-0.75	0.125	25.5	8.02824	7.9793	3.31291	22.9628	4.57367
R	81	0	-0.75	-0.375	23	8.0729	7.96911	3.38455	23.6776	4.31956
L	70	0	-0.75	-0.375	19.5	7.76789	7.58534	3.1765	23.9799	4.46924
L	78	-0.5	-1.25	-1.125	23	7.93853	7.81013	3.01693	23.407	4.78396
L	72	0	-0.75	-0.375	17.5	7.467	7.44135	3.26232	24.1374	4.62105
L	61	0	-0.5	-0.25	23.5	7.9305	7.76636	3.01074	23.2268	4.92804
R	70	0.5	-1	0	16.5	7.49718	7.38556	3.45388	24.3117	5.03645
R	65	0.25	-0.5	0	26	8.1088	8.0422	3.21758	22.9965	4.57413
L	75	0	-0.25	-0.125	19.5	7.5482	7.45736	3.30498	23.5421	4.32641
L	72	0.25	-0.75	-0.125	23	7.24116	7.16349	3.07624	21.8771	4.39348
L	77	0.25	-0.5	0	23	7.80758	7.755	3.02882	23.1564	4.83418
R	70	-0.25	-0.25	-0.375	20.5	7.74789	7.65644	3.16829	23.7597	4.5583
R	77	-0.5	-1	-1	22.5	8.24315	8.11019	2.95583	24.2589	5.59673
R	74	-1	-0.44	-1.22	21.5	7.90536	7.84451	3.17048	23.8947	4.59071
R	61	-0.5	-0.75	-0.875	25	8.12918	7.72321	2.84342	22.9637	5.09541
L	70	0.5	-1.25	-0.125	16	7.52458	7.33881	3.56859	24.6193	5.06679
R	81	0.5	-1	0	21	7.79695	7.66617	3.42886	23.7528	4.45322
L	76	0	0	0	25	7.53871	7.42364	3.45079	22.0191	4.38352
R	89	-1.5	-0.5	-1.75	24.5	6.96282	6.89124	2.02939	21.5395	5.53821
R	62	-0.5	-2.25	-1.625	21	7.45058	7.11035	2.85128	22.9361	4.57752
L	73	0.55	-0.66	0.22	19.5	7.28339	7.20052	3.25073	22.7914	4.24891
R	80	-2.25	-1.5	-3	25.5	7.82757	7.63906	2.78278	23.2196	4.78109
R	78	0	0	0	21.5	7.42694	7.4055	3.21194	22.7842	4.45292
R	71	0.5	-1	0	8	8.05782	7.74746	4.29363	28.6717	4.061
R	81	0.25	-0.5	0	23	7.64277	7.53718	2.94859	22.6995	4.70181
L	77	0.5	-0.75	0.125	20.5	7.85878	7.69129	3.88043	23.9612	4.23618
R	72	25	-0.75	24.625	22	7.17671	7.06037	3.048	21.9559	4.33944
L	78	0	-3	-1.5	22.5	7.76357	7.15213	2.7888	22.6052	4.73996
L	80	0.5	-0.75	0.125	22	7.86334	7.81623	2.99853	23.5694	4.67338
R	76	0.25	0	0.25	24.5	7.51438	7.43528	3.341	22.1218	4.43093
L	89	-0.5	-2	-1.5	24	6.99841	6.75013	1.95424	21.5727	5.58805
L	62	-0.5	-2.25	-1.625	20.5	7.42158	7.10237	2.83888	22.9618	4.56389
R	73	0.75	-0.85	0.325	19.5	7.32212	7.18321	3.10766	22.9152	4.20077
L	80	-1.5	-2.25	-2.625	25	7.81054	7.55587	2.77579	23.2411	4.83503
R	79	-3	-1	-3.5	26	7.86758	7.4499	3.19137	22.3469	4.29413
R	67	1	-0.5	0.75	21.5	7.56415	7.49934	3.53694	23.0541	4.48823
R	77	0.5	-0.75	0.125	20.5	7.89319	7.64867	3.51679	23.867	4.7519
L	78	-0.25	-0.75	-0.625	22.5	8.29204	8.19678	2.918	24.2231	5.64105
L	76	0.25	-1.25	-0.375	21.5	7.87185	7.65356	3.01982	23.6944	4.8786
L	58	0.25	-1	-0.25	23	7.64303	7.43278	3.30957	22.6278	4.16113
L	68	0.2	-1.23	-0.415	23	7.69502	7.44705	3.13438	22.7593	4.177
L	73	-0.25	-1	-0.75	22.5	7.93198	7.85736	2.88811	23.6109	4.47345
L	73	0.5	-0.75	0.125	20.5	7.20326	7.1537	2.37041	22.3501	5.14567
L	55	-2	-1.25	-2.625	17.5	8.16303	7.91141	3.46789	26.575	4.32799
R	78	0	-3	-1.5	23.5	7.93113	7.20856	2.81603	22.7303	4.65753
R	80	-0.5	-0.5	-0.75	22	7.89711	7.82748	3.06047	23.7006	4.57357
R	59	-0.25	-0.75	-0.625	22	7.74219	7.65949	3.1938	23.3684	4.25052
R	56	-0.75	-0.75	-1.125	20	7.65194	7.48309	3.25063	23.5658	3.84914
R	62	-0.5	-0.5	-0.75	24.5	8.33305	8.33305	3.18294	23.8515	4.13132
L	75	-1.75	-1.5	-2.5	20	7.51425	7.19481	2.63757	23.8236	5.32804
R	68	0.75	-1.25	0.125	22	8.00327	7.84442	3.74861	23.8091	4.36137
R	60	-1	0.5	-0.75	22	7.83332	7.72843	3.45646	23.5876	4.039
L	79	0	-0.75	-0.375	22.5	7.4498	7.35922	3.12226	22.4973	4.64803
L	62	-0.75	-0.5	-1	25	8.30892	8.30892	3.19504	23.7689	4.29182
R	76	0	-0.75	-0.375	21	7.86769	7.71781	3.04829	23.8422	4.78399
L	80	0.25	-1.5	-0.5	26	7.90467	7.85476	2.79162	22.617	5.2624
R	73	0.25	-0.75	-0.125	21	7.23657	7.13039	2.31159	22.233	5.14112
R	79	0	0	0	28	7.84	7.78	2.21	21.74	#N/A
L	68	0	-0.75	-0.375	22	7.93884	7.79994	3.82312	23.7417	4.29845
L	82	0.5	-1	0	21.5	7.32782	7.26618	2.8566	22.4701	4.8898
L	81	0.25	-1	-0.25	25	7.66682	7.54087	2.47423	22.1483	4.85533
R	69	0.75	-1.75	-0.125	20.5	7.68737	7.34563	3.0403	23.2674	4.65841
L	79	-0.5	0.25	-0.375	21.5	7.93875	7.84108	3.02606	23.8352	5.31761
R	64	-0.5	-1	-1	26	7.69758	7.49561	2.60969	22.0608	5.02047
R	61	0.25	-0.75	-0.125	24	8.06368	8.06368	2.57558	23.3779	5.14515
R	78	0.75	-1	0.25	22	7.79443	7.72911	3.56186	23.5294	4.55503
R	87	-1.75	-0.75	-2.125	18	7.41312	7.38716	3.35392	24.5928	4.55812
L	73	-0.5	-0.5	-0.75	26.5	7.84728	7.76053	2.81273	22.2269	4.81024
R	79	-0.75	-0.5	-1	21.5	7.80149	7.7375	2.87809	23.5187	4.30322
R	80	0	-0.75	-0.375	24.5	7.80075	7.74725	2.74036	22.765	5.21675
L	79	0	-0.5	-0.25	29	7.88	7.78	2.16	21.58	#N/A
R	84	-0.5	-0.75	-0.875	21	7.62662	7.59502	3.39988	23.4554	4.34932
L	62	0.25	-0.5	0	21	7.81814	7.74172	3.33368	23.7235	4.41899
L	78	-0.25	-0.5	-0.5	22	7.91028	7.56851	3.01232	23.4313	4.59391
R	77	0.25	-0.75	-0.125	21	7.78318	7.62396	3.2383	23.6467	4.45091
R	68	0.25	-1	-0.25	22	7.63866	7.40238	3.14747	22.9398	4.02479
R	81	0.5	-1	0	22	7.73	7.6	3	22.93	#N/A
R	69	1.5	-2	0.5	20	7.51519	7.26248	3.64706	23.0906	4.21547
L	81	0	-1	-0.5	22.5	8.24403	8.14956	3.39071	24.3793	4.87959
R	79	-0.75	0.75	-0.375	21.5	7.91727	7.77272	2.93398	23.6811	5.37837
R	72	-0.5	-0.25	-0.625	22.5	8.03665	7.96956	2.93931	23.7677	4.19157
L	61	0	-0.5	-0.25	23.5	8.01939	7.95861	2.64954	23.3564	4.93575
R	73	0	-0.75	-0.375	21.5	7.69967	7.63926	3.24814	23.4294	4.35563
L	65	2.25	-1.5	1.5	21.5	10.0718	9.77435	3.79822	29.8052	3.95641
R	80	1	-0.75	0.625	22	7.72736	7.63547	3.26891	23.3018	4.40851
L	87	-1.75	-1.75	-2.625	18.5	7.52335	7.3847	3.27593	24.4856	4.64347
R	81	-0.5	-0.25	-0.625	26	7.59765	7.51533	2.16294	21.855	5.17106
R	73	-0.5	-0.75	-0.875	27	7.83686	7.83686	2.79562	22.087	4.80707
L	79	-0.75	-1	-1.25	21.5	7.83162	7.75232	2.89379	23.6231	4.31188
L	78	0.25	-0.75	-0.125	19.5	7.76	7.61	3.17	24.02	#N/A
L	60	-0.75	0.5	-0.5	22	7.88763	7.71194	3.4696	23.5431	4.0453
R	75	0.25	-0.75	-0.125	27	7.58803	7.39005	2.34158	21.4717	5.55222
R	78	-0.5	-0.5	-0.75	22	7.76599	7.69033	2.97309	23.4285	4.54466
L	81	-0.5	-0.5	-0.75	22.5	7.65	7.54	2.94	22.95	#N/A
L	80	0	-0.5	-0.25	21.5	7.8219	7.69935	2.424	23.5451	5.30668
L	72	-1	-0.25	-1.125	22	8.00247	7.89143	2.9321	23.8754	4.32664
R	61	0.5	-0.75	0.125	22	7.97527	7.75958	3.12292	23.5382	4.49432
L	73	0.25	-0.75	-0.125	21.5	7.62117	7.62117	3.24042	23.1976	4.38522
R	71	-1.5	-0.75	-1.875	20.5	7.616	7.52418	3.40557	24.149	3.98764
L	81	0	-2	-1	22	8.29427	8.04887	3.32924	24.5847	4.7626
L	69	1	-3	-0.5	20.5	7.76111	7.31251	3.02723	23.4123	4.83156
R	62	0.5	-1.25	-0.125	21	7.91121	7.72502	3.30836	23.9401	4.4324
L	79	0.25	-2.5	-1	16.5	7.84978	7.39907	3.22833	24.8266	4.48382
R	68	0.5	-1.5	-0.25	16.5	7.65757	7.47065	4.15359	24.6855	3.77028
L	75	0	-0.5	-0.25	27.5	7.59789	7.40828	2.38964	21.3485	5.50935
L	77	0.25	-0.75	-0.125	21	7.7487	7.59678	3.15913	23.4979	4.48621
R	80	0.75	-1.5	0	22.5	7.96228	7.70724	2.4985	23.4455	5.38224
L	80	-0.5	-1.75	-1.375	22	7.42569	7.20359	2.80796	22.4951	4.92489
L	76	0	0	0	20.5	7.85814	7.8228	3.23533	24.0831	4.79616
L	73	-1.75	-0.25	-1.875	20	7.70622	7.58333	3.46924	24.5089	4.63438
L	78	0	-0.25	-0.125	22.5	7.65278	7.57095	2.82319	22.8842	5.00103
R	65	-0.75	-0.25	-0.875	20	7.92404	7.78921	3.30335	24.2921	4.47258
L	70	-0.75	-1	-1.25	23	8.1801	7.98412	2.77959	24.4224	4.79294
R	67	0	-0.5	-0.25	20	7.9244	7.78265	3.05972	24.2051	4.62165
R	79	0.25	-2	-0.75	17	7.91571	7.46138	3.00286	24.6941	4.60293
R	76	-0.5	-0.75	-0.875	20.5	7.62276	7.56753	3.16664	23.6108	3.7644
R	68	0	-1	-0.5	21	7.75979	7.70708	2.8147	23.7027	4.37643
R	80	0	0	0	20	7.83897	7.54233	2.9216	25.097	5.21749
R	80	-2.25	0.75	-1.875	27	7.95076	7.79973	2.54508	22.2198	4.96385
L	82	1	-3	-0.5	22	7.92015	7.66645	2.77484	23.5932	4.9535
L	90	0.5	-0.75	0.125	23	7.82776	7.74053	2.50988	23.1075	5.02697
R	73	-2.25	-1.25	-2.875	23	8.0202	7.71147	2.8356	24.2717	4.48442
L	67	-1.5	-2.25	-2.625	15.5	7.35234	7.08409	3.30786	24.7822	4.12448
R	66	-0.75	-0.75	-1.125	21.5	7.7397	7.61944	2.85005	23.7366	4.95445
L	80	-0.25	-1.5	-1	21.5	7.97654	7.57159	2.59545	23.4702	4.86101
R	76	-0.5	-0.5	-0.75	17	7.89817	7.77364	2.65745	23.1827	4.87085
L	71	0.5	-0.75	0.125	16	8.23486	8.08679	4.18332	26.2947	4.15056
R	67	0.75	-0.75	0.375	17	7.73864	7.66792	3.78828	24.9147	4.3641
L	81	1.25	-1.5	0.5	22.5	7.7467	7.62045	3.33407	23.1649	4.57646
R	63	-0.5	-2	-1.5	20.5	7.81943	7.41973	3.36445	24.3423	4.85862
R	81	0	-0.5	-0.25	22.5	7.90019	7.84733	3.11005	23.5625	4.50109
L	69	0.75	-1.25	0.125	20	7.48768	7.35098	2.94848	23.3039	5.24189
L	65	-0.5	-0.25	-0.625	19.5	7.92368	7.86618	3.38574	24.4662	4.41657
R	78	0.5	-0.25	0.375	25	7.67897	7.5524	2.43452	22.2325	5.41608
L	78	0.25	-0.5	0	23	7.7748	7.7216	2.95642	23.055	4.90627
R	62	1.25	-1.75	0.375	22.5	7.47224	7.17432	2.86477	22.4628	5.0103
L	74	0.25	-0.5	0	20.5	7.61357	7.47059	2.88646	23.3461	4.78298
L	68	0.75	-1.75	-0.125	18	7.53302	7.20841	3.09703	23.4085	4.51344
R	73	0.25	-0.75	-0.125	27.5	7.65652	7.48606	2.83153	21.5311	4.71535
R	90	0.25	-0.5	0	23	7.79732	7.67247	2.56287	23.0376	5.06471
L	80	0.25	-0.25	0.125	26.5	7.46203	7.39166	2.68994	21.369	4.53498
R	80	-0.5	-2	-1.5	21.5	7.94253	7.50377	2.61001	23.3964	4.83939
L	76	0	-1	-0.5	23.5	7.86391	7.79861	2.76794	23.0323	4.95151
R	81	0	-1	-0.5	23	7.88785	7.7985	2.78943	23.3957	5.04835
L	64	-0.75	-0.75	-1.125	18.5	7.55795	7.53389	3.07624	24.6685	5.38248
L	67	-0.75	-0.75	-1.125	19.5	7.93391	7.90942	3.8565	25.1705	4.00341
L	81	-0.25	-0.25	-0.375	22.5	7.85393	7.81579	3.10703	23.4328	4.45777
R	80	0	-1	-0.5	23.5	7.46191	7.36467	2.79738	22.3035	4.7869
R	77	-0.5	0	-0.5	24	7.64301	7.48533	2.82194	22.4335	4.85325
R	69	0.75	-2.25	-0.375	20	7.67942	7.36162	2.88395	23.5418	5.22524
R	75	-0.25	-0.75	-0.625	22	7.71634	7.64212	3.76436	23.3098	3.59613
L	73	-1	-1.5	-1.75	23	8.0519	7.61413	2.66478	24.0618	4.64973
L	62	1	-0.75	0.625	20.5	7.35008	7.19499	2.78856	22.6788	5.00206
L	82	0.25	0	0.25	18.5	7.44297	7.26215	2.76946	23.5261	5.10598
R	74	1	-1.5	0.25	19.5	7.63689	7.34777	2.87351	23.5392	4.74186
R	80	0.25	-0.75	-0.125	22.5	7.43241	7.43241	3.34163	22.5621	3.8394
R	79	0.5	-0.75	0.125	21.5	7.65	7.49	3.21	23.14	#N/A
R	83	0	-0.75	-0.375	22	7.9668	7.81427	3.05606	23.4512	4.34441
L	76	-3	-0.75	-3.375	19.5	7.61892	7.57727	2.97593	24.835	4.33054
L	82	-0.5	-1.25	-1.125	24.5	7.63192	7.48389	2.3349	22.2982	5.16111
R	67	-2	-1	-2.5	15	7.27151	7.04644	3.30353	24.805	4.15378
R	81	0.25	-0.75	-0.125	22	8.20836	8.14377	3.06926	24.3848	5.21795
L	57	1	-1.25	0.375	22.5	7.40902	7.17491	3.20971	22.2087	4.66167
L	81	0.25	-0.5	0	23	7.85185	7.82348	2.77362	23.2762	5.15947
L	86	0	0	0	20.5	7.7271	7.63912	2.74881	23.73	5.66043
R	78	0.5	-0.25	0.375	21.5	7.65341	7.55338	3.23404	23.1993	5.0212
R	81	0	-1.25	-0.625	25	7.60942	7.36316	2.52241	21.9602	5.03766
R	82	-1	-0.75	-1.375	17.5	7.39057	7.31816	2.92123	24.4501	4.87216
L	68	-0.5	-1	-1	21	7.73785	7.68304	2.73005	23.5269	4.43669
L	81	-1.5	-1	-2	20	7.90635	7.7098	2.95817	25.0851	5.21146
L	80	-0.5	-0.75	-0.875	22.5	7.45184	7.45184	3.28128	22.6659	4.11697
L	83	0	-1	-0.5	22.5	7.92197	7.7867	3.02797	23.5034	4.44122
R	82	0.25	-0.75	-0.125	24	7.57379	7.47073	2.47837	22.2809	4.92922
R	80	0.5	-0.5	0.25	26	7.48616	7.43834	2.50965	21.5693	4.82274
L	81	0.25	-0.75	-0.125	21.5	7.59425	7.52916	3.11621	23.0287	4.54088
L	90	0	-0.5	-0.25	21.5	7.61549	7.50444	2.6051	22.8118	4.79123
L	61	0.25	-1	-0.25	19.5	8.06944	8.00742	3.56551	24.9219	4.22772
L	61	-0.25	0	-0.25	18.5	7.95014	7.78277	3.02775	24.8435	5.04744
R	86	-0.5	-0.5	-0.75	21	7.81521	7.75385	2.72275	23.8152	5.59015
L	78	0	0	0	19.5	7.56716	7.49843	3.65232	23.6785	3.99881
L	85	1.5	-1.75	0.625	16.5	7.36221	6.9582	3.4427	23.7267	5.16804
L	78	0	-0.25	-0.125	22	7.76758	7.65265	3.34957	23.3168	4.94572
R	72	0.5	-1	0	22	7.84419	7.62917	3.58371	23.4586	4.27999
L	51	-1	-0.5	-1.25	22.5	8.25383	8.09366	2.69929	24.2097	4.69503
L	79	-0.25	-1.25	-0.875	23.5	8.05448	7.86968	3.17725	23.5004	4.27173
R	58	0.25	-1.75	-0.625	23.5	7.72365	7.34789	3.26569	22.6061	4.25064
L	69	-1	0	-1	25.5	7.52404	7.34674	2.76413	21.774	4.49819
R	80	0	-0.75	-0.375	22.5	7.83489	7.67616	2.56371	23.1919	4.97077
R	77	0.5	-0.75	0.125	20.5	7.42454	7.38737	2.99114	23.0566	4.52382
R	64	0.25	-0.5	0	21.5	7.57438	7.48866	3.00853	23.0396	4.49446
R	77	0.5	-1.5	-0.25	21.5	7.85798	7.78232	3.30134	23.6524	4.0953
L	81	0.25	-1	-0.25	25	7.50536	7.32603	2.54435	21.7816	5.15857
R	72	-0.25	-0.25	-0.375	22.5	7.70979	7.60029	3.2718	23.0571	4.23284
R	78	0	-0.75	-0.375	18.5	7.53089	7.47826	3.75094	23.9057	3.96457
R	85	1.75	-2.5	0.5	17	7.39967	7.05253	3.39902	23.8844	4.76362
L	68	-0.5	-0.75	-0.875	23.5	7.53246	7.31837	3.0684	22.3099	4.20566
R	76	-0.5	-1.25	-1.125	22.5	7.75114	7.55662	2.74632	23.1048	4.57966
R	51	-0.5	-0.5	-0.75	22	8.25066	8.07834	2.72196	24.1952	4.60846
L	72	0.5	-1.5	-0.25	21	7.46182	7.35756	3.01118	22.8643	4.57093
R	75	-0.75	-0.25	-0.875	24.5	7.99082	7.95005	2.98686	23.1503	5.17205
R	69	0	-0.5	-0.25	24.5	7.45258	7.35603	2.83024	21.903	4.48625
L	72	0.5	-1	0	22.5	7.56308	7.49133	3.61374	22.6825	3.99974
L	77	-0.25	-0.25	-0.375	20.5	7.39131	7.39131	2.96825	23.0595	4.54812
L	86	-2.25	-0.5	-2.5	15	7.71593	7.67154	4.01746	26.6306	4.64376
L	69	-2.25	-0.5	-2.5	16.5	8.11786	8.05893	3.44095	27.1495	4.33482
R	63	-2.25	-1.25	-2.875	21	8.33907	8.1067	2.75309	25.789	5.10173
L	70	-2.75	-0.75	-3.125	22.5	7.68197	7.20189	3.53636	22.8817	3.95316
L	74	0	-0.5	-0.25	21.5	7.36732	7.22284	3.01881	22.5243	4.88605
L	80	0	-0.5	-0.25	26.5	7.93798	7.88996	2.55042	22.3599	4.97282
R	67	0.5	-1	0	22	7.66575	7.36672	3.18808	22.9576	4.7267
R	72	-0.25	-1.5	-1	21.5	7.51196	7.40026	3.15585	22.9546	4.34267
R	69	-0.25	-0.75	-0.625	20.5	7.55933	7.26071	3.35801	23.1898	4.28146
R	69	-1.75	-1.5	-2.5	15	8.06135	7.89403	3.51882	27.3506	4.31812
L	63	-2.5	-1	-3	18.5	8.33899	8.04969	2.79167	26.6222	5.11487

## Sheet: Bezeichnungen
	Begriff	Bedeutung
	sphere_prae	Sphere prä-OP
	cyl_prae	Cylinder prä-OP
	axis_prae	Axis prae-OP
	add_prae	ADD prae-OP
	sphere_m	Sphere ein Monat post OP	Der Monatswert ist der Wert, der im Intervall 21 - 90 Tage nach OP am nächsten zum 30. Tag nach der OP liegt.
	cyl_m	Cylinder ein Monat post OP
	axis_m	AXIS ein Monat post OP
	add_m	ADD ein Monat post-OP
	diol	Linsenstärke
	hhr1	äußerer Hornhautradius
	hhr2	innerer Hornhautradius
	vkt	Vorderkammertiefe
	al	Achslänge
	lt	Linsendicke
	zielref	Zielrefraktion
